# Supplementary material for: Research on the impact of COVID-19 on the financial system: Evidence from Indonesia
Source: PLoS One. 2025 Feb 21;20(2):e0301123. doi: 10.1371/journal.pone.0301123 (PMC11844888; doi:10.1371/journal.pone.0301123)
Supplement: S1 Data — (XLSX) [file pone.0301123.s001.xlsx]

## Sheet: Rawdata
Year	Quarter	CAB	Corp	Bank	NBFI	Govt	HH	ROW
2015	1	-4313.58	-6713.51	-659.135	216.871	-1169.44	2558.41	5363.9
	2	-4278.55	-6578.85	-603.463	226.654	-1186.63	2508.24	5156.79
	3	-4223.68	-6471.68	-578.861	268.288	-1402.92	2467.68	5248.51
	4	-4702.93	-7290.8	-562.95	205.591	-577.514	2703.78	5235.14
2016	1	-4634.01	-7235.86	-672.975	392.151	-768.206	2556.02	5332.33
	2	-5570.15	-7507.28	-671.004	453.267	-862.286	2752.74	5471.44
	3	-4950.99	-6562.94	-649.348	410.366	-866.198	2785.55	4478.2
	4	-1797.11	-6657.04	-651.946	349.493	-807.926	2959.31	4523.34
2017	1	-2023.42	-6431.43	-491.911	250.322	-812.81	2855.31	4281.15
	2	-4368.85	-6526.07	-681.779	453.581	-986.988	2954.99	4336.54
	3	-4236.59	-6254.19	-690.6	411.304	-1101.23	2945.65	4261.25
	4	-5566.78	-6309.89	-719.695	315.004	-1013.27	2975.57	4426.27
2018	1	-4937.47	-6470.96	-592.893	508.569	-1128.23	2867.59	4383.94
	2	-7784.17	-6567.5	-412.602	529.915	-1218.28	2952.14	4258.88
	3	-8380.29	-6567.6	-494.327	507.417	-1303.11	2982.39	4388.71
	4	-9531.19	-7012.27	-452.853	507.231	-1141.23	3116.92	4637.99
2019	1	-6550.26	-6911.15	-622.258	626.492	-1221.84	2933.28	4736.22
	2	-8199.19	-7158.2	-609.601	573.367	-1122.87	3127.99	4681.28
	3	-7480.92	-7117.26	-527.659	646.862	-1243.71	3094.23	4658.19
	4	-8048.44	-7257.47	-558.044	621.939	-1424.39	3514.03	4750.85
2020	1	-3366.71	-6875.89	-194.674	529.522	-1526.31	3438.84	4205.15
	2	-2913.21	-6824.67	-237.678	606.343	-1707.2	3702.65	4030.69
	3	996.59	-6552.23	-256.846	632.544	-2099.89	3855.66	3949.81
	4	850.06	-6464	-330.138	574.48	-2224.78	4095.23	4016.15
2021	1	-1082.84	-6340.06	-276.693	658.89	-2372.61	3965.08	3965.2
	2	-1925.97	-6366.52	-260.485	635.833	-2502.75	4200.58	3898.22
	3	4963.14	-6427.53	-325.446	705.748	-2627.94	4249	4029.94
	4	1510.42	-6284.43	-305.563	747.712	-2844.69	4359.8	4039.75
	Desc. Stat	CAB	Corp	Bank	NBFI	Govt	HH	ROW
	Mean	-4019.54	-6704.9	-503.265	484.491	-1402.33	3195.67	4526.64
	Dev.Std	3372.53	352.994	165.921	158.836	614.854	570.766	480.651
	Corr(r)		0.509178	0.507797	0.237013	-0.673206	0.632196	-0.476136
Notes:
CAB: Current Account Balance (USD million)
Net-worth of institutions (Rp trillion)
Corp: Non-Financial Corporations (NFC)
Bank: Other Deposit taking Corporations (ODC) or Bank Financial Institutions
NBFI: Non-Bank Financial Institutions
Govt: Central Government
HH: HouseHolds
ROW: Rest Of the World or External Sectors

## Sheet: CAB
V.1. INDONESIA'S BALANCE OF PAYMENTS : SUMMARY ¹
(Millions of USD)
		KETERANGAN	2010					2011						2012					2013					2014					2015					2016					2017					2018					2019
			Q1	Q2	Q3	Q4		Q1	Q2	Q3	Q4			Q1	Q2	Q3	Q4		Q1	Q2	Q3	Q4		Q1	Q2	Q3	Q4		Q1	Q2	Q3	Q4		Q1	Q2	Q3	Q4		Q1	Q2	Q3	Q4		Q1	Q2	Q3	Q4		Q1
1		I. Transaksi Berjalan	1890.52	1341.57	1042.63	869.57	5144.29	2946.69	273.33	766.36	-2301.3		1685.08	-3191.52	-8149.38	-5264.73	-7812.49	-24418.1	-6007.36	-10125.6	-8640.3	-4336.15	-29109.5	-4926.67	-9584.75	-7037.42	-5961.02	-27509.9	-4313.58	-4278.55	-4223.68	-4702.93	-17518.7	-4634.01	-5570.15	-4950.99	-1797.11	-16952.3	-2023.42	-4368.85	-4236.59	-5566.78	-16195.6	-4937.47	-7784.17	-8380.29	-9531.19	-30633.1	-6550.26
2		A. Barang	7297.5	6732.9	7718.73	9253.52	31002.7	8696.08	9174.8	9704.21	6249.92		33825	3967.79	789.46	3138.43	783.83	8679.52	1602.06	-556.48	84.77	4702.89	5833.23	3349.64	-375.16	1560.11	2447.98	6982.57	3198.15	4370.74	4247.75	2231.94	14048.6	2597.68	3732.89	3892.05	5095.37	15318	5635.08	4834.84	5258.49	3085.52	18813.9	2323.62	311.86	-369.5	-2494.28	-228.3	1269.03
3		- Ekspor, fob	33169.6	35461.1	37613.5	43721.6	149966	43325.3	49451.8	49935.1	48396.6		191109	48068.8	47252.2	45260.6	46764.9	187346	44945.1	45243.8	43823.9	48076.4	182089	43937.2	44504.6	43605.8	43245.3	175293	37962.4	39931.4	36192.5	35038.2	149124	33041.7	36287.1	34898.1	40242.9	144470	40763.3	39167.2	43391.9	45560.1	168883	44374.7	43739.8	47706.9	44903.6	180725	41212.7
4		- Impor, fob	-25872.1	-28728.2	-29894.8	-34468.1	-118963	-34629.3	-40276.9	-40230.8	-42146.6		-157284	-44101	-46462.8	-42122.1	-45981.1	-178667	-43343	-45800.3	-43739.2	-43373.6	-176256	-40587.5	-44879.7	-42045.7	-40797.3	-168310	-34764.2	-35560.6	-31944.7	-32806.3	-135076	-30444	-32554.2	-31006	-35147.5	-129152	-35128.2	-34332.3	-38133.4	-42474.6	-150069	-42051.1	-43427.9	-48076.4	-47397.8	-180953	-39943.7
5		1. Barang Dagangan Umum	7120.68	6319.6	7541.22	9001.14	29982.6	8468.55	8702.8	9383.62	5660.4		32215.4	3473.88	357.24	2452.62	427.18	6710.91	1249.82	-842.38	-491.3	4152.53	4068.67	2832.08	-703.33	1192.21	2153.07	5474.03	2826.02	4055.61	4154.12	2283.27	13319	2302.45	3501.41	3674.97	5265.56	14744.4	5470.15	4574.79	5042.35	2827.58	17914.9	2020.92	493.67	-71.65	-2661.75	-218.81	773.17
6		- Ekspor	32979.6	35031	37412.9	43442.9	148866	43084.5	48964.7	49605.1	47777.9		189432	47565.9	46810.7	44563.3	46397.3	185337	44584.2	44950.4	43241.3	47518.1	180294	43413.6	44171.1	43231.6	42943.7	173760	37586	39612.3	35834.5	34691.9	147725	32703	35983.3	34561.2	39857.1	143105	40439	38811.4	42823.8	44927.5	167002	43748.9	43243.7	47235.3	44474.8	178703	40403.4
7		- Impor	-25858.9	-28711.4	-29871.7	-34441.8	-118884	-34615.9	-40261.9	-40221.5	-42117.5		-157217	-44092.1	-46453.4	-42110.7	-45970.2	-178626	-43334.4	-45792.8	-43732.6	-43365.6	-176225	-40581.5	-44874.4	-42039.4	-40790.7	-168286	-34759.9	-35556.7	-31680.4	-32408.6	-134406	-30400.5	-32481.9	-30886.2	-34591.6	-128360	-34968.8	-34236.6	-37781.5	-42099.9	-149087	-41728	-42750	-47306.9	-47136.6	-178922	-39630.2
8		a. Nonmigas	5978.48	5352.91	6552.72	8866.16	26750.3	8103.36	10101.8	8974.94	5685.42		32865.5	4357.75	1513.06	3231.32	2847.72	11949.9	4104.67	1261.59	2134.81	6276.17	13777.2	5580.95	2474.85	4325.73	4922.12	17303.6	3946.84	5932.07	6157.85	2985.76	19022.5	3203.45	4938.07	5003.21	6371.29	19516	7647.47	6115.26	6323.24	5178.36	25264.3	4431.82	3239.61	3397.26	117.05	11185.8	2906.56
9		- Ekspor	26402.2	27884.7	30463.2	35457.8	120208	34275.3	39462.3	39397.3	38230.6		151366	37785.1	37706.1	36431.9	37842.7	149766	36111.2	37037.1	34703.7	38853.5	146706	35821.5	36656.7	35969.9	36559.8	145008	33068.4	34721.9	32037.5	30713.1	130541	29849	32753.4	31292.3	36293.8	130188	36479.5	35388	38958.4	40602.9	151429	39655.3	38798	42586	40049.2	161089	37373.7
10		- Impor	-20423.8	-22531.8	-23910.5	-26591.7	-93457.7	-26172	-29360.5	-30422.4	-32545.2		-118500	-33427.4	-36193	-33200.6	-34994.9	-137816	-32006.6	-35775.5	-32568.9	-32577.3	-132928	-30240.6	-34181.8	-31644.2	-31637.7	-127704	-29121.6	-28789.8	-25879.7	-27727.4	-111518	-26645.5	-27815.4	-26289.1	-29922.5	-110672	-28832	-29272.7	-32635.1	-35424.6	-126164	-35223.5	-35558.4	-39188.8	-39932.1	-149903	-34467.2
11		b. Migas	1142.2	966.7	988.49	134.98	3232.37	365.19	-1398.98	408.67	-25.02		-650.13	-883.87	-1155.82	-778.71	-2420.55	-5238.94	-2854.85	-2103.96	-2626.11	-2123.64	-9708.56	-2748.87	-3178.18	-3133.51	-2769.05	-11829.6	-1120.81	-1876.46	-2003.72	-702.49	-5703.49	-901	-1436.65	-1328.24	-1105.74	-4771.63	-2177.32	-1540.47	-1280.89	-2350.77	-7349.45	-2410.91	-2745.94	-3468.92	-2778.8	-11404.6	-2133.39
12		- Ekspor	6577.32	7146.26	6949.76	7985.12	28658.5	8809.14	9502.43	10207.8	9547.27		38066.7	9780.8	9104.58	8131.4	8554.65	35571.4	8472.99	7913.3	8537.52	8664.61	33588.4	7592.05	7514.43	7261.69	6383.9	28752.1	4517.52	4890.37	3796.99	3978.77	17183.7	2854.02	3229.9	3268.89	3563.33	12916.1	3959.53	3423.42	3865.46	4324.55	15573	4093.61	4445.64	4649.26	4425.68	17614.2	3029.71
13		- Impor	-5435.12	-6179.57	-5961.26	-7850.14	-25426.1	-8443.95	-10901.4	-9799.16	-9572.29		-38716.8	-10664.7	-10260.4	-8910.1	-10975.2	-40810.4	-11327.8	-10017.3	-11163.6	-10788.2	-43297	-10340.9	-10692.6	-10395.2	-9152.96	-40581.7	-5638.33	-6766.83	-5800.71	-4681.26	-22887.1	-3755.02	-4666.55	-4597.13	-4669.07	-17687.8	-6136.85	-4963.89	-5146.35	-6675.32	-22922.4	-6504.51	-7191.57	-8118.17	-7204.49	-29018.8	-5163.1
14		2. Barang Lainnya	176.83	413.3	177.51	252.38	1020.02	227.52	472	320.6	589.52		1609.64	493.92	432.22	685.82	356.65	1968.61	352.24	285.9	576.07	550.35	1764.56	517.56	328.17	367.9	294.91	1508.54	372.13	315.12	93.62	-51.33	729.54	295.23	231.47	217.09	-170.19	573.61	164.93	260.05	216.13	257.94	899.05	302.7	-181.81	-297.85	167.47	-9.49	495.86
15		- Ekspor	190.06	430.08	200.58	278.65	1099.37	240.86	487.02	329.93	618.63		1676.44	502.89	441.56	697.28	367.55	2009.29	360.83	293.39	582.66	558.35	1795.23	523.59	333.46	374.23	301.55	1532.83	376.44	319.11	357.94	346.34	1399.83	338.75	303.78	336.92	385.73	1365.18	324.29	355.76	568.09	632.64	1880.79	625.76	496.11	471.66	428.71	2022.25	809.32
16		- Impor	-13.24	-16.78	-23.06	-26.27	-79.35	-13.34	-15.01	-9.34	-29.12		-66.8	-8.98	-9.33	-11.47	-10.9	-40.67	-8.59	-7.49	-6.6	-8	-30.67	-6.03	-5.29	-6.33	-6.64	-24.29	-4.32	-3.98	-264.32	-397.67	-670.29	-43.52	-72.3	-119.83	-555.92	-791.57	-159.36	-95.71	-351.96	-374.7	-981.74	-323.06	-677.93	-769.51	-261.24	-2031.73	-313.46
17		B. Jasa - jasa	-2474.1	-2183.17	-2298.67	-2834.57	-9790.51	-1278.02	-3125.09	-2587.53	-2812.64		-9803.27	-2173.7	-2813.78	-2346.68	-3230.04	-10564.2	-2633.18	-3551.59	-2780.91	-3104.8	-12070.5	-2131.41	-2831.19	-2485.78	-2561.32	-10009.7	-1823.09	-2828.86	-2292.66	-1752.06	-8696.67	-1171.56	-2449.87	-1723.55	-1738.69	-7083.66	-1106.27	-2049.26	-2088.51	-2135.12	-7379.16	-1339.17	-1681.28	-1816.51	-1648.12	-6485.07	-1521.77
18		- Ekspor	3583.9	4196.25	4282.47	4607.88	16670.5	5106.45	4624.83	5451.7	6705.18		21888.2	5968.04	5895.22	5600.11	6196.87	23660.2	5702	5511.88	5644.16	6086.04	22944.1	5886.72	5720.68	5697.68	6225.84	23530.9	5574.02	5086.53	5407.98	6152.35	22220.9	5773	5307.92	5801.36	6441.26	23323.5	5947.53	5725.26	6614.4	7040.47	25327.7	7965.21	7055.92	8182.28	8003.45	31206.8	7498.64
19		- Impor	-6057.99	-6379.42	-6581.14	-7442.45	-26461	-6384.47	-7749.92	-8039.22	-9517.82		-31691.4	-8141.74	-8709	-7946.78	-9426.91	-34224.4	-8335.18	-9063.47	-8425.07	-9190.84	-35014.6	-8018.13	-8551.87	-8183.46	-8787.16	-33540.6	-7397.11	-7915.4	-7700.64	-7904.41	-30917.5	-6944.56	-7757.79	-7524.91	-8179.95	-30407.2	-7053.8	-7774.52	-8702.91	-9175.59	-32706.8	-9304.38	-8737.19	-9998.79	-9651.56	-37691.9	-9020.41
20		C. Pendapatan Primer	-4012.83	-4306.46	-5528.76	-6850.11	-20698.2	-5500.79	-6735.89	-7395.42	-6915.06		-26547.2	-6015.94	-7049.17	-6916.59	-6646.13	-26627.8	-6052.37	-7020.1	-6805.84	-7172.04	-27050.3	-7230.11	-7912.55	-7315.6	-7244.35	-29702.6	-7116.36	-7246.08	-7451.91	-6564.78	-28379.1	-7290.7	-7969.61	-8123.78	-6262.93	-29647	-7677.62	-8146.54	-8554.32	-7752.09	-32130.6	-7365.53	-8047.26	-7971.85	-7430.51	-30815.2	-8128.48
21		- Penerimaan	455.13	454.2	529.55	495	1933.88	592.97	657.58	669.42	661.15		2581.12	780.08	675.35	599.55	594.65	2649.63	857.68	602.99	474.69	666.41	2601.77	390.85	680.95	634.21	423.6	2129.61	467.77	722.47	705.34	926.11	2821.7	712.68	860.83	1176.61	1298.34	4048.45	1189.1	1374.75	1403.38	1607.7	5574.92	2041.62	2533.85	1765.75	2960.61	9301.83	1434.86
22		- Pembayaran	-4467.96	-4760.66	-6058.31	-7345.1	-22632	-6093.76	-7393.48	-8064.84	-7576.2		-29128.3	-6796.02	-7724.52	-7516.14	-7240.78	-29277.5	-6910.05	-7623.1	-7280.53	-7838.45	-29652.1	-7620.96	-8593.5	-7949.81	-7667.95	-31832.2	-7584.14	-7968.55	-8157.25	-7490.89	-31200.8	-8003.38	-8830.44	-9300.39	-7561.27	-33695.5	-8866.72	-9521.28	-9957.7	-9359.79	-37705.5	-9407.14	-10581.1	-9737.61	-10391.1	-40117	-9563.34
23		D. Pendapatan Sekunder	1079.94	1098.3	1151.33	1300.73	4630.3	1029.42	959.51	1045.1	1176.48		4210.51	1030.33	924.11	860.1	1279.84	4094.38	1076.14	1002.52	861.68	1237.81	4178.15	1085.21	1534.15	1203.84	1396.67	5219.87	1427.72	1425.66	1273.14	1381.97	5508.49	1230.57	1116.45	1004.29	1109.14	4460.44	1125.4	992.11	1147.76	1234.91	4500.18	1443.61	1632.5	1777.58	2041.72	6895.41	1830.96
24		- Penerimaan	1815.07	1815.93	1883.44	2056.8	7571.25	1829.59	1840.59	1908.08	2057.36		7635.63	1908.99	1908.39	1962.39	2286.97	8066.75	2037.77	2059.56	2036.15	2374.82	8508.3	2084.44	2504.5	2305.83	2478.77	9373.54	2521.23	2645.39	2539.7	2655.27	10361.6	2447.46	2539.78	2372.69	2471.73	9831.66	2342.74	2489.11	2521.33	2613.52	9966.7	2865.39	3128.32	3005.3	3221.3	12220.3	2982.87
25		- Pembayaran	-735.13	-717.64	-732.11	-756.08	-2940.95	-800.17	-881.08	-862.98	-880.88		-3425.12	-878.67	-984.29	-1102.28	-1007.13	-3972.37	-961.63	-1057.04	-1174.47	-1137.01	-4330.15	-999.23	-970.35	-1101.99	-1082.11	-4153.67	-1093.5	-1219.73	-1266.56	-1273.3	-4853.09	-1216.89	-1423.33	-1368.4	-1362.59	-5371.22	-1217.34	-1497	-1373.57	-1378.61	-5466.52	-1421.78	-1495.81	-1227.72	-1179.57	-5324.89	-1151.91
26		II. Transaksi Modal	18.3	2.04	3.83	25.67	49.85	0.64	4.44	5.08	22.73		32.89	2.46	5.58	7.38	35.14	50.57	1.25	7.11	4.74	32.19	45.29	1.23	7.21	3.25	14.87	26.57	0.93	0.29	1.67	13.75	16.63	0.63	5.5	5.84	28.75	40.71	0.09	4.65	19.04	22.41	46.2	57.92	2.44	7.67	29.12	97.16	0.84
27		- Penerimaan	18.3	2.04	3.83	25.67	49.85	0.64	4.44	5.08	22.73		32.89	2.46	5.58	7.38	35.14	50.57	1.25	7.11	4.74	32.19	45.29	1.23	7.21	3.25	14.87	26.57	0.93	0.29	1.67	13.75	16.63	0.63	5.5	5.84	28.75	40.71	0.09	4.65	19.04	22.41	46.2	57.92	2.44	7.67	29.12	97.16	0.84
28		- Pembayaran	-	-	-	-	-	-	-	-	-		-	-	-	-	-	-	-	-	-	-	-	-	-	-	-	-	-	-	-	-	-	-	-	-	-	-	-	-	-	-	-	-	-	-	-	-	-
29		III. Transaksi Finansial ²	5569.27	3734.41	7404.25	9768.2	26476.1	4763.82	11579	-9461.28	6721.75		13603.3	2120.03	4998.35	5818.33	11921.4	24858.1	35.46	8689.47	4568.5	8632.15	21925.6	6462.77	14345.3	14568.8	9539.17	44916.1	5610.69	1998.35	60.2	9173.86	16843.1	4418.57	7101.69	10058.9	7726.43	29305.6	6652.03	5343.76	9578.53	7111.52	28685.8	2135.86	3110.7	4000.78	15874.7	25122	9875.23
30		- Aset	-4160.52	-510.27	-4341.85	1718.42	-7294.22	-4103.18	-1214.74	-11590.3	454.77		-16453.5	-5651.65	-3910.84	-2868.44	-5540.34	-17971.3	-9700.5	1778.61	-4940.81	-2604.36	-15467	-5392.56	-2960.29	-3786.42	1353.06	-10786.2	-8293.86	-9155.37	-3707.54	-331.87	-21488.7	-658.84	-4767.84	3085.8	18260.8	15919.9	-4283.62	-7808.48	-4002.32	-2315.28	-18409.7	-6315.78	-3109.12	-7545.9	-2215.04	-19185.8	-6829.12
31		- Kewajiban	9729.79	4244.68	11746.1	8049.77	33770.3	8867.01	12793.8	2129.03	6266.97		30056.8	7771.68	8909.19	8686.77	17461.7	42829.3	9735.96	6910.85	9509.31	11236.5	37392.6	11855.3	17305.6	18355.2	8186.11	55702.3	13904.5	11153.7	3767.75	9505.74	38331.8	5077.42	11869.5	6973.14	-10534.4	13385.7	10935.6	13152.2	13580.9	9426.8	47095.6	8451.64	6219.82	11546.7	18089.7	44307.9	16704.3
32		1. Investasi Langsung	2555.9	2367.57	1763.93	4418.93	11106.3	3781.76	2507.28	2118.92	3120.44		11528.4	1550.34	3652.59	4451.93	4061.37	13716.2	3261.15	3323.23	5415.11	170.56	12170.1	2011.9	4245	5795.52	2680.78	14733.2	2319.29	3982.45	1607.66	2795.09	10704.5	2827.06	3173.65	6594.3	3540.9	16135.9	2645.92	4469.12	6967.51	4419.49	18502	4737.06	2423.56	4495.38	854.61	12510.6	5906.58
33		a. Aset	-998.72	-1059.11	-1419.97	-707.88	-4185.68	-2345.28	-3049.07	-1813.14	-1829.05		-9036.54	-1842.81	-1106.39	-2264.75	-2270.61	-7484.55	-2028.29	-2218.26	-1779.81	-5085.33	-11111.7	-2883.04	-2406.98	-2226.22	-2871.3	-10387.5	-3392.44	-3275.81	-1265.66	-1140.74	-9074.65	-370.36	-1371.5	465.75	12870.3	11594.2	-374.09	241.58	-1129.35	-746.42	-2008.27	-679.17	-1701.2	-2306.31	-1712.54	-6399.22	-826.25
34		b. Kewajiban	3554.61	3426.69	3183.9	5126.81	15292	6127.04	5556.35	3932.06	4949.48		20564.9	3393.16	4758.98	6716.67	6331.97	21200.8	5289.44	5541.49	7194.92	5255.89	23281.7	4894.94	6651.97	8021.74	5552.08	25120.7	5711.73	7258.25	2873.32	3935.83	19779.1	3197.42	4545.15	6128.55	-9329.41	4541.71	3020.01	4227.53	8096.86	5165.91	20510.3	5416.23	4124.76	6801.69	2567.15	18909.8	6732.83
35		2. Investasi Portofolio	6159.35	1088.67	4517.08	1436.89	13202	2919.99	5212.53	-4570.94	244.8		3806.37	2627.65	3873.13	2515.73	189.91	9206.43	3820.48	3793.2	1512.94	1745.99	10872.6	8729.96	8046.24	7408.86	1881.57	26066.6	8508.53	5528.46	-2187.61	4333.3	16182.7	4437.88	8303.74	6562.88	-308.91	18995.6	6536.1	8126.29	3840.03	2556.59	21059	-1114.48	106.11	-135.34	10455.6	9311.91	5525.31
36		a. Aset	-409.34	-152.04	-1597.42	-352.51	-2511.3	-828.72	-508.32	90.69	56.91		-1189.45	-457.37	-185.13	30.64	-4855.17	-5467.02	-965.13	202.16	-669.53	159.73	-1272.76	465.44	-991.4	1299.03	1813.67	2586.74	24.32	-737.21	-682.99	127.45	-1268.43	-166.82	401.62	1937.63	45.63	2218.06	-1019.21	-223.02	-731.68	-1381.87	-3355.78	-1408.85	-1251.09	-1477.78	-1033.58	-5171.3	123.27
37		b. Kewajiban	6568.68	1240.71	6114.49	1789.41	15713.3	3748.71	5720.85	-4661.63	187.89		4995.82	3085.02	4058.26	2485.09	5045.08	14673.5	4785.61	3591.04	2182.46	1586.26	12145.4	8264.52	9037.64	6109.83	67.91	23479.9	8484.21	6265.67	-1504.62	4205.85	17451.1	4604.7	7902.12	4625.24	-354.54	16777.5	7555.31	8349.31	4571.71	3938.46	24414.8	294.37	1357.2	1342.44	11489.2	14483.2	5402.03
38		- Sektor publik	6555.7	997.1	4819.6	1153.66	13526.1	4382.91	2963.75	-4270.34	-2249.81		826.5	1304.19	1626.28	1889.46	4431.27	9251.2	1046.55	3088	3506.14	2616.57	10257.3	5917.13	2890.58	5298.46	1273.66	15379.8	6942	3808.36	907.97	5727.76	17386.1	4918.89	7212.57	3211.08	1492.11	16834.7	6436.7	4529.63	6106.67	4804.43	21877.4	2568.87	893.67	1231.82	4809.23	9503.59	3780.27
39		- Sektor swasta	12.98	243.61	1294.9	635.74	2187.22	-634.2	2757.1	-391.29	2437.7		4169.31	1780.83	2431.98	595.63	613.81	5422.25	3739.06	503.03	-1323.68	-1030.32	1888.1	2347.38	6147.06	811.37	-1205.75	8100.06	1542.21	2457.31	-2412.6	-1521.91	65.02	-314.19	689.55	1414.17	-1846.66	-57.13	1118.62	3819.68	-1534.96	-865.97	2537.37	-2274.51	463.53	110.62	6679.97	4979.62	1621.76
40		3. Derivatif Finansial	-74.36	-30.1	-56.05	66.12	-94.39	-70.17	-42.59	116.51	65.6		69.35	29.4	7.64	27.85	-51.9	12.99	-100.95	20.34	-235.21	-18.54	-334.36	-140.36	45.25	-20.13	-40.31	-155.55	92.88	-2.87	230.87	-300.92	19.96	-21.84	-24.68	-28.13	65.61	-9.05	-71.98	24.66	-11.61	-68.83	-127.77	60.14	12.04	90.92	-129.5	33.61	81.25
41		4. Investasi Lainnya	-3071.62	308.28	1179.29	3846.25	2262.2	-1867.76	3901.82	-7125.76	3290.92		-1800.78	-2087.37	-2535.02	-1177.18	7721.99	1922.42	-6945.22	1552.7	-2124.33	6734.13	-782.72	-4138.73	2008.85	1384.55	5017.12	4271.8	-5310.01	-7509.69	409.29	2346.39	-10064	-2824.52	-4351.02	-3070.11	4428.83	-5816.82	-2458.01	-7276.31	-1217.39	204.27	-10747.4	-1546.87	568.99	-450.18	4693.95	3265.9	-1637.91
42		a. Aset	-2764.04	551.78	-1959.64	2446.64	-1725.26	-1002.27	2303.14	-9977.11	1921.77		-6754.48	-3487.12	-2724.1	-698.04	1556.26	-5352.99	-6758.67	3691.43	-2513.25	2153.11	-3427.38	-3213.62	374.33	-2870.72	2283.17	-3426.84	-5130.61	-5371.31	-1954.94	644.72	-11812.1	-398.11	-3968.55	522.22	5343.52	1499.07	-3075.45	-7949.98	-2229.91	-231.92	-13487.2	-4417.88	-306.24	-4003.89	494.6	-8233.41	-6458.52
43		b. Kewajiban	-307.58	-243.5	3138.93	1399.61	3987.46	-865.48	1598.68	2851.35	1369.15		4953.69	1399.75	189.08	-479.14	6165.72	7275.42	-186.55	-2138.74	388.92	4581.02	2644.66	-925.11	1634.52	4255.27	2733.95	7698.63	-179.4	-2138.38	2364.23	1701.67	1748.12	-2426.41	-382.46	-3592.33	-914.68	-7315.88	617.44	673.67	1012.52	436.19	2739.81	2871.01	875.23	3553.72	4199.35	11499.3	4820.6
44		- Sektor publik	147.29	-879.3	1093.12	1394.93	1756.04	95.29	-1401.8	-711.87	-239.79		-2258.17	-220.32	-1637.52	-296.29	4607.44	2453.31	-206.74	-1996.9	439.8	388.2	-1375.64	-1534.48	-295.16	-612.66	-1766.29	-4208.6	-1143.89	-1366.46	1664.59	655.9	-189.86	-24.63	-1254.64	-1094.1	4.78	-2368.59	120.57	-923.47	47.53	-597.43	-1352.81	650.04	-1724.01	306.14	-215.3	-983.13	-766.79
45		- Sektor swasta	-454.86	635.8	2045.81	4.68	2231.42	-960.77	3000.48	3563.22	1608.94		7211.87	1620.07	1826.6	-182.85	1558.29	4822.11	20.19	-141.84	-50.87	4192.82	4020.31	609.37	1929.68	4867.93	4500.25	11907.2	964.49	-771.92	699.64	1045.77	1937.98	-2401.78	872.18	-2498.23	-919.46	-4947.29	496.87	1597.14	964.99	1033.62	4092.62	2220.97	2599.24	3247.58	4414.65	12482.4	5587.39
46		IV. Total (I + II + III)	7478.09	5078.02	8450.71	10663.4	31670.3	7711.15	11856.8	-8689.84	4443.18		15321.3	-1069.03	-3145.46	560.98	4144.01	490.5	-5970.64	-1429.07	-4067.06	4328.19	-7138.58	1537.33	4767.8	7534.64	3593.02	17432.8	1298.04	-2279.91	-4161.81	4484.68	-659.01	-214.81	1537.05	5113.79	5958.07	12394.1	4628.7	979.56	5360.98	1567.16	12536.4	-2743.69	-4671.03	-4371.84	6372.62	-5413.94	3325.81
47		V. Selisih Perhitungan Bersih	-857.37	342.53	-1495.84	683.52	-1327.16	-45.09	19.59	4730.24	-8169.42		-3464.68	35.38	334.65	273.34	-918.74	-275.38	-644.2	-1047.7	1421.83	83.92	-186.15	528.92	-471.12	-1059.22	-1182.78	-2184.2	5.1	-645.27	-403.54	604.66	-439.04	-71.96	624.92	594.47	-1452.67	-305.23	-114.5	-240.98	-1.6	-593.29	-950.36	-1110.94	362.28	-14.47	-954.23	-1717.35	-906.42
48		VI. Neraca Keseluruhan (IV + V)	6620.72	5420.55	6954.87	11347	30343.1	7666.06	11876.4	-3959.6	-3726.24		11856.6	-1033.66	-2810.81	834.32	3225.26	215.12	-6614.84	-2476.77	-2645.23	4412.11	-7324.73	2066.25	4296.69	6475.41	2410.25	15248.6	1303.14	-2925.18	-4565.35	5089.34	-1098.05	-286.77	2161.97	5708.26	4505.4	12088.9	4514.2	738.59	5359.38	973.87	11586	-3854.63	-4308.74	-4386.31	5418.39	-7131.28	2419.39
49		VII. Cadangan Devisa dan yang terkait ³	-6620.72	-5420.55	-6954.87	-11347	-30343.1	-7666.06	-11876.4	3959.6	3726.24		-11856.6	1033.66	2810.81	-834.32	-3225.26	-215.12	6614.84	2476.77	2645.23	-4412.11	7324.73	-2066.25	-4296.69	-6475.41	-2410.25	-15248.6	-1303.14	2925.18	4565.35	-5089.34	1098.05	286.77	-2161.97	-5708.26	-4505.4	-12088.9	-4514.2	-738.59	-5359.38	-973.87	-11586	3854.63	4308.74	4386.31	-5418.39	7131.28	-2419.39
50		A. Transaksi Cadangan Devisa	-6620.72	-5420.55	-6954.87	-11347	-30343.1	-7666.06	-11876.4	3959.6	3726.24		-11856.6	1033.66	2810.81	-834.32	-3225.26	-215.12	6614.84	2476.77	2645.23	-4412.11	7324.73	-2066.25	-4296.69	-6475.41	-2410.25	-15248.6	-1303.14	2925.18	4565.35	-5089.34	1098.05	286.77	-2161.97	-5708.26	-4505.4	-12088.9	-4514.2	-738.59	-5359.38	-973.87	-11586	3854.63	4308.74	4386.31	-5418.39	7131.28	-2419.39
51		B. Kredit dan Pinjaman IMF	-	-	-	-	-	-	-	-	-		-	-	-	-	-	-	-	-	-	-	-	-	-	-	-	-	-	-	-	-	-	-	-	-	-	-	-	-	-	-	-	-	-	-	-	-	-
52		C. Exceptional Financing	-	-	-	-	-	-	-	-	-		-	-	-	-	-	-	-	-	-	-	-	-	-	-	-	-	-	-	-	-	-	-	-	-	-	-	-	-	-	-	-	-	-	-	-	-	-
53		Memorandum:																						-	-	-	-
54		- Posisi Cadangan Devisa	71823.2	76321.2	86550.6	96206.8	96206.8	105709	119655	114503	110123		110123	110493	106502	110172	112781	112781	104800	98095.1	95675.3	99386.7	99386.7	102592	107678	111164	111862	111862	111554	108030	101720	105931	105931	107543	109789	115671	116362	116362	121806	123094	129402	130196	130196	126003	119839	114848	120654	120654	124539
55		Dalam Bulan Impor dan Pembayaran Utang Luar Negeri Pemerintah				7.56	7.56	7.85	8.23	7.38	6.74		6.74	6.4	5.96	6.12	6.15	6.15	5.73	5.38	5.2	5.47	5.47	5.73	6.05	6.31	6.45	6.45	6.64	6.77	6.75	7.39	7.39	7.72	8.02	8.5	8.42	8.42	8.57	8.58	8.6	8.27	8.27	7.63	6.9	6.27	6.43	6.43	6.69
56		- Transaksi Berjalan (% PDB)	1.08	0.71	0.52	0.44	0.67	1.42	0.12	0.32	-1.02		0.19	-1.4	-3.5	-2.24	-3.46	-2.65	-2.61	-4.24	-3.71	-2.05	-3.19	-2.33	-4.26	-3.01	-2.71	-3.09	-2.02	-1.96	-1.96	-2.2	-2.03	-2.14	-2.41	-2.03	-0.75	-1.82	-0.84	-1.73	-1.61	-2.16	-1.6	-1.91	-2.95	-3.19	-3.72	-2.94	-2.45
57		- Rasio Pembayaran Utang (%)					-						-
58		a.I. Rasio Pembayaran Utang Pemerintah & Otoritas Moneter (%)					-						-					-					-					-
Catatan: 1] Berdasarkan BPM6, namun penggunaan tanda "+" and "-" mengikuti BPM5 2] Tidak termasuk cadangan devisa dan yang terkait 3] Negatif berarti surplus dan positif berarti defisit
[truncated: 16 more columns]

## Sheet: Net-worth
Rp trillion	2015				2016				2017				2018				2019				2020				2021
Corporations:	I	II	III	IV	I	II	III	IV	I	II	III	IV	I	II	III	IV	I	II	III	IV	I	II	III	IV	I	II	III	IV
Assets	2670.77	2850.05	3090.54	3091.8	3095.16	3120.55	4286.28	4419.67	4409.99	4470.33	4737.82	5078.06	5088.65	5246.01	5507.03	5558.25	5634.03	5562.36	5645.54	5855.36	6418.71	5991.1	6343.72	6439.99	6799.08	6863.64	6999.79	7346.47
Liabilities	9384.28	9428.9	9562.22	10382.6	10331	10627.8	10849.2	11076.7	10841.4	10996.4	10992	11388	11559.6	11813.5	12074.6	12570.5	12545.2	12720.6	12762.8	13112.8	13294.6	12815.8	12895.9	12904	13139.1	13230.2	13427.3	13630.9
Net-worth	-6713.51	-6578.85	-6471.68	-7290.8	-7235.86	-7507.28	-6562.94	-6657.04	-6431.43	-6526.07	-6254.19	-6309.89	-6470.96	-6567.5	-6567.6	-7012.27	-6911.15	-7158.2	-7117.26	-7257.47	-6875.89	-6824.67	-6552.23	-6464	-6340.06	-6366.52	-6427.53	-6284.43
Banks:
Assets	5573.3	5704.28	5920.1	5916.19	5934.8	6095.25	6194.88	6439	6538.49	6719.45	6825.62	7057.44	7061.71	7284.37	7397.1	7638.33	7703.09	7800.32	7923.49	8102.84	8387.71	8300.22	8698.06	8812.32	8944.49	9082.28	9371.56	9712.24
Liabilities	6232.43	6307.74	6498.96	6479.14	6607.78	6766.25	6844.23	7090.94	7030.4	7401.23	7516.22	7777.14	7654.6	7696.97	7891.43	8091.18	8325.35	8409.92	8451.15	8660.88	8582.38	8537.9	8954.91	9142.46	9221.18	9342.76	9697.01	10017.8
Net-worth	-659.135	-603.463	-578.861	-562.95	-672.975	-671.004	-649.348	-651.946	-491.911	-681.779	-690.6	-719.695	-592.893	-412.602	-494.327	-452.853	-622.258	-609.601	-527.659	-558.044	-194.674	-237.678	-256.846	-330.138	-276.693	-260.485	-325.446	-305.563
NBFIs:
Assets	1564.55	1581.73	1651.57	1605.66	1805.2	1894.26	1874.64	1839.87	1780.33	2021.58	2044.43	1993.54	2198.35	2241.5	2248.48	2265.07	2401.05	2387.42	2482.19	2489.46	2388.15	2419.45	2451.12	2438	2534.25	2535.58	2615.53	2703.9
Liabilities	1347.68	1355.08	1383.28	1400.07	1413.05	1440.99	1464.27	1490.38	1530.01	1568	1633.12	1678.54	1689.79	1711.58	1741.06	1757.84	1774.56	1814.05	1835.33	1867.52	1858.62	1813.1	1818.58	1863.52	1875.35	1899.74	1909.79	1956.19
Net-worth	216.871	226.654	268.288	205.591	392.151	453.267	410.366	349.493	250.322	453.581	411.304	315.004	508.569	529.915	507.417	507.231	626.492	573.367	646.862	621.939	529.522	606.343	632.544	574.48	658.89	635.833	705.748	747.712
Government:
Assets	1893.32	1949.03	1906.75	2916.02	2985.71	3072.45	3076.62	3138.85	3133.64	3192.22	3228.36	3393.79	3457.78	3469.18	3530.17	3737.05	3831.46	3829.31	3859.77	3882.63	4023.58	4052.86	4051.55	4372.94	4583.22	4559.76	4601.3	4595.46
Liabilities	3062.76	3135.67	3309.68	3493.53	3753.92	3934.74	3942.81	3946.78	3946.45	4179.21	4329.58	4407.05	4586.02	4687.46	4833.28	4878.28	5053.3	4952.18	5103.48	5307.02	5549.89	5760.05	6151.44	6597.73	6955.83	7062.51	7229.24	7440.15
Net-worth	-1169.44	-1186.63	-1402.92	-577.514	-768.206	-862.286	-866.198	-807.926	-812.81	-986.988	-1101.23	-1013.27	-1128.23	-1218.28	-1303.11	-1141.23	-1221.84	-1122.87	-1243.71	-1424.39	-1526.31	-1707.2	-2099.89	-2224.78	-2372.61	-2502.75	-2627.94	-2844.69
Households:
Assets	4718.55	4748.44	4718.51	5014.44	4914.7	5150.55	5211.77	5473.73	5413.28	5569.7	5603.39	5715.65	5653.34	5789.7	5902.43	6108.35	5970.07	6222.25	6236.01	6685.27	6649.68	6815.33	7020.58	7289.7	7174.7	7426.8	7527.15	7759.37
Liabilities	2160.15	2240.2	2250.83	2310.66	2358.68	2397.81	2426.22	2514.41	2557.97	2614.71	2657.73	2740.08	2785.75	2837.56	2920.03	2991.43	3036.79	3094.26	3141.78	3171.24	3210.84	3112.69	3164.92	3194.47	3209.62	3226.22	3278.15	3399.56
Net-worth	2558.41	2508.24	2467.68	2703.78	2556.02	2752.74	2785.55	2959.31	2855.31	2954.99	2945.65	2975.57	2867.59	2952.14	2982.39	3116.92	2933.28	3127.99	3094.23	3514.03	3438.84	3702.65	3855.66	4095.23	3965.08	4200.58	4249	4359.8
ROW:
Assets	8053.82	7967.4	8263.08	8128.98	8144.33	8342.6	8594.57	8522.65	8398.97	8581.3	8719.07	8964.86	9040.1	9081.1	9433.78	9611.72	9822.31	9778.31	9806.23	9914.74	10157.7	9444.49	9708.63	9654.25	9881.34	9859.51	10145.9	10125.1
Liabilities	2689.91	2810.61	3014.56	2893.84	2811.99	2871.15	4116.37	3999.31	4117.82	4244.76	4457.82	4538.59	4656.16	4822.22	5045.07	4973.74	5086.08	5097.03	5148.04	5163.89	5952.53	5413.8	5758.82	5638.1	5916.14	5961.29	6115.92	6085.38
Net-worth	5363.9	5156.79	5248.51	5235.14	5332.33	5471.44	4478.2	4523.34	4281.15	4336.54	4261.25	4426.27	4383.94	4258.88	4388.71	4637.99	4736.22	4681.28	4658.19	4750.85	4205.15	4030.69	3949.81	4016.15	3965.2	3898.22	4029.94	4039.75

## Sheet: NFABS 2021Q4
		Tabel 1.4. Rekapitulasi Closing Balance Sheet (Posisi Akhir) Q4-2021 *
												Trilliun Rp
		Instrumen	Korporasi nonfinansial (NFC)	Bank Sentral (CB)	Bank (ODC)	IKNB (OFC)	GG	Pempus (CG)	Pemda (LG)	Rumah Tangga (HH)	Total Domestik	Luar Negeri (ROW)
		Financial assets
		Monetary gold and SDRs	0	176.801	0	0	0	0	0	0	176.801	128.526
		Currency and deposits	4044.98	176.815	1428.73	659.909	764.552	670.44	94.1117	4403.71	11478.7	198.692
		Debt securities	667.27	3008.35	1645	1051.66	11.2263	11.2263	0	578.278	6961.78	2889.73
		Loans	242.578	20.8588	6398.94	516.268	300.295	296.028	4.2674	3.46922	7482.41	2467.34
		Equity	1345.71	2.54847	40.234	365.147	3430.95	3227.56	203.392	1843.33	7027.92	4200.6
		Insurance and pension	76.6978	0	0	0	0	0	0	857.227	933.925	0
		Financial derivatives	1.85	0.203038	10.5041	0.202104	0	0	0	0.177579	12.9368	1.96098
		Other accounts receivable	967.38	28.7768	188.817	110.717	572.9	390.21	182.69	73.1763	1941.77	238.282
		Total Financial Assets	7346.47	3414.35	9712.24	2703.9	5079.92	4595.46	484.462	7759.37	36016.2	10125.1
		Non-financial
		Produced non-financial assets	9086.49	27.7698	385.68	79.6358	2626.77	2402.84	1519.89	6056.55	19558.9	0
		Fixed assets	7017.02	27.7078	201.848	47.121	2521.5	2193.73	1492.79	5844.16	16824.4
		Inventories	2069.47	0.0619522	183.832	32.5147	105.266	209.108	27.1018	0	2522.09
		Valuables	0							212.391	212.391
		Non-produced non-financial assets	854.382				1771.16	4611.11	1047.69	884.837	7398.02
		Total NonFinancial Assets	9940.87	27.7698	385.68	79.6358	4397.93	7013.95	2567.58	6941.39	26956.9	0
		Total Assets	17287.3	3442.12	10097.9	2783.53	9477.85	11609.4	3052.04	14700.8	62973.1	10125.1
		Financial Liabilities
		Monetary gold and SDRs	0	128.526	0	0	0	0	0	0	128.526	111.232
		Currency and deposits	0	2374.46	7811.65	0	0	0	0	0	10186.1	1491.28
		Debt securities	942.892	112.593	204.29	65.0953	6155.41	6155.41	0	0	7480.28	2371.23
		Loans	4590.66	427.614	175.588	349.306	859.561	824.554	35.0069	3307.07	9709.79	239.964
		Equity	7419.51	412.022	1702.83	503.568	0	0	0	0	10037.9	1190.59
		Insurance and pension	0	0	0	933.925	0	0	0	0	933.925	0
		Financial derivatives	3.638	0.00355711	4.3937	3.0491	0	0	0	0.416867	11.5012	3.39653
		Other accounts payable	674.209	10.1082	119.053	101.244	505.681	460.19	45.4913	92.0774	1502.37	677.677
		Total Financial Liabilities	13630.9	3465.33	10017.8	1956.19	7520.65	7440.15	80.4982	3399.56	39990.4	6085.38
		Netto Financial Asset/Liabilities	-6284.43	-50.9777	-305.563	747.712	-2440.73	-2844.69	403.963	4359.8	-3974.19	4039.75
		Netto Financial Asset (aset finansial>kewajiban finansial)				Netto Financial Liabilities (aset finansial<kewajiban finansial)
		* sangat sementara

## Sheet: DIDsubindustriesNominal
Year	Quarter	Industry-1	Industry-2	Industry-3	Industry-4	Industry-5	Industry-6	Industry-7	Industry-8	Industry-9	Industry-10	Industry-11	Industry-12	Industry-13	Industry-14	Industry-15	Industry-16
2015	1	76949.7	163717	28243.5	37189.3	8283.35	19146.8	24512.3	54304.9	24722.2	19597.8	19902.8	53614.9	9090.92	55508.1	7809.4	5047.52
	2	77303.7	176107	28668.7	40526.7	8389.66	20081.8	23887.7	53562.9	21515.4	18762.3	22900.8	55956.5	9633.05	55251.1	7892.47	5046.86
	3	75568	183944	29249.2	40221.4	7972.12	20631.3	23831.5	51599.5	21655.2	19801.1	24947.2	57621.3	9526.59	58477.7	8229.28	5101.13
	4	74440	192743	27134.4	40345.2	8182.99	21743	22141.5	48106.1	21498.7	22004.2	24690.7	57551.8	9889.21	61547.2	8114.41	5220.91
2016	1	73471.6	177077	28370.6	36575.7	8588.18	19416.8	24416.7	59545.3	23859.4	20577.7	21721.9	58022	8833.65	58311.3	8203.77	5202.98
	2	74598.1	191041	29990.3	38042.4	8713.5	19654.1	23075.5	57199.8	23370.1	20467.8	24611.5	61283.6	10022.2	55665.5	8464.68	5331.51
	3	75175.1	196710	31773.4	37711.6	8170.63	19814.3	24065	56852.3	23179.7	21100	26097.3	61222.6	10942.2	60910.4	8647.33	5553.09
	4	77581.4	205503	30138.2	38303.7	8655.15	21356	22661.8	50001.4	23321.8	22811.8	25646.2	61827.9	11314.2	61436.4	8379.75	5283.04
2017	1	77850.5	190535	29837.4	36085.6	9384.3	20032.3	24038.2	58878.4	22862.1	22104.6	23281.5	62716	10243.5	60416.3	8305.5	5203.5
	2	78551.8	206572	30860	38015.8	9470.7	20255.5	24224.7	60723.3	20668.5	21182.1	24636.1	62582.8	11000.4	60152.1	8459.6	5157.7
	3	76731.2	216341	31779.8	37639.9	8940.3	20268	24791.8	61019.6	20435.2	22722.6	25350.9	64773.5	11044	62890	8601.5	5256
	4	76239.2	220977	29752.4	38794	9193.5	21025	23561.5	55571.6	21903.8	23596.5	25577	62798.6	10805.1	63457.7	8484.5	5101.3
2018	1	81053	222865	29767.7	39797.1	10238.2	21161.5	23894.8	55953.5	23291.6	23421.7	26796.7	61998.1	11893.5	64233.6	8751.2	5234
	2	82959.4	232468	33131.6	41547.5	10885.4	21140.8	24517	60187.4	23350.7	21524.7	26264.1	64220.9	11553.8	62186.3	8854.8	5081.2
	3	83582	240589	34341.7	42829.6	9989.9	21006.9	26856.7	61012.8	23491	23777.4	28092.3	65398.1	11713.8	67446.8	8893.9	5199.5
	4	84704.6	231521	34696.3	44371	10602.5	20400.8	26489.7	62524.3	22529.3	24443.1	30188.2	66069.9	12718.5	67120.1	8987.7	5637.1
2019	1	83519.5	240332	35754.4	48771.7	10368.6	19482.4	26301.5	65497.5	21856.7	22511.5	29660.3	65249.1	12381.9	61422.1	10133.1	5776
	2	85824.6	253583	34583.2	51719.1	10508.9	19508	27570.9	65449.2	21927.5	21516	27840.6	65575.9	11404.5	61353.8	9545.7	5800.7
	3	83833.4	264238	34048.8	50747.1	10939.2	20877.2	28101	64793	22854.5	23807.4	29697.5	69047.8	11217	68223.6	9696.1	5932.4
	4	83495.1	254808	36580.1	48781.5	10682.3	20452.3	27918.8	70185.4	21336.7	25527.7	28870.2	65511.5	11979.1	67287.8	9864.1	5530.5
2020	1	83094.4	255954	38173.6	49527.8	10574.4	20310.8	27318.5	69258.8	21726.9	21497	30756.7	63173	11502.3	65614.9	9569	5569.7
	2	75071.7	259760	31596.4	45546.3	9762.3	19454	27778.9	72128.9	19081.7	19696.1	27846.6	59337.9	10147.7	40272	9510.4	5573.6
	3	76176.1	273262	32982.6	47049.7	8824.7	19540.5	27992.3	76548.9	20387	21970	30631.7	64087.6	10205.5	47985.8	9719.1	6070.1
	4	73264.2	268025	33182.5	44503	10042.6	19383.9	27472.6	78773.7	21661	22697.1	31721.8	65544.3	11375.1	55013.3	9854.6	5907.4
2021	1	76459.3	269994	34873.2	43441.8	10772.7	18464	27197.7	79838.7	23321.7	20300.2	32530	62664.8	12054.7	59336.5	10464.2	5711
	2	81569.4	278190	31465.1	43693.8	10120.3	18403.4	27965.7	81975.4	22673.9	21831.5	33489.8	65399.9	11977.5	60925	10265	5676.5
	3	78982.6	291590	33425.8	45613.3	10494	19623.9	28313.5	87884.6	21360.8	23253.8	34813.8	61794.5	12042.6	63010	10480.7	5764.4
	4	82997.2	281588	35381.7	47468	11121.7	20198.1	29724.6	89484.7	21251.3	23631.3	36765.4	67506.4	12825.2	68621.4	10963.2	5882.3
In nominal values (Rp billion)
1	Coal & Oil Refining
2	Food & Beverages
3	Tobacco
4	Textile
5	Leather and Footwear
6	Wood, Bamboo, Rattan
7	Paper & Publisher
8	Chemistry & Pharmacy
9	Rubber & Plastic
10	Non-Metal Mining
11	Basic Metal
12	Electrical, Computer & Optic
13	Machine & Apparatus
14	Transport Vehicle
15	Furniture
16	Others & Services

## Sheet: DIDsubindustriesGrowth
Year	Quarter	Industry-1	Industry-2	Industry-3	Industry-4	Industry-5	Industry-6	Industry-7	Industry-8	Industry-9	Industry-10	Industry-11	Industry-12	Industry-13	Industry-14	Industry-15	Industry-16
2015	1	-4.52	8.16	0.45	-1.65	3.68	1.41	-0.39	9.65	-3.49	5	9.14	8.22	-2.83	5.05	5.05	3.08
	2	-3.5	8.48	4.61	-6.13	3.86	-2.13	-3.4	6.79	8.62	9.09	7.47	9.52	4.04	0.75	7.25	5.64
	3	-0.52	6.94	8.63	-6.24	2.49	-3.96	0.98	10.18	7.04	6.56	4.61	6.25	14.86	4.16	5.08	8.86
	4	4.22	6.62	11.07	-5.06	5.77	-1.78	2.35	3.94	8.48	3.67	3.87	7.43	14.41	-0.18	3.27	1.19
2016	1	5.96	7.6	5.17	-1.34	9.27	3.17	-1.55	-1.12	-4.18	7.42	7.18	8.09	15.96	3.61	1.24	0.01
	2	5.3	8.13	2.9	-0.07	8.69	3.06	4.98	6.16	-11.56	3.49	0.1	2.12	9.76	8.06	-0.06	-3.26
	3	2.07	9.98	0.02	-0.19	9.42	2.29	3.02	7.33	-11.84	7.69	-2.86	5.8	0.93	3.25	-0.53	-5.35
	4	-1.73	7.53	-1.28	1.28	6.22	-1.55	3.97	11.14	-6.08	3.44	-0.27	1.57	-4.5	3.29	1.25	-3.44
2017	1	0.15	7.7	2.72	0.32	8.34	-3.34	7.85	10.3	6.71	0.78	-2.17	3.09	0.2	3.06	4.39	-0.85
	2	0.01	6.48	0.79	3.78	4.55	-2.11	-1.23	8.77	-1.03	-4.17	6.71	4.44	6.3	0.61	1.29	-3.06
	3	-0.2	8.92	1.58	4.74	-0.97	1.36	-0.35	5.26	1.04	-1.7	12.45	3.43	6.33	5.64	5.44	-0.73
	4	-0.97	13.77	-7.34	6.47	-2.75	4.86	-4.52	-5.45	3.1	1.58	7.05	0.27	9.51	5.38	3.57	-2.07
2018	1	0.72	12.77	-4.63	7.46	5.47	3.9	-5.99	-6.24	3.18	4.96	9.99	-2.41	15.5	5.78	2.92	-1.51
	2	0.65	8.67	3.26	6.48	11.38	2.28	-3.03	-2.93	11.85	0.51	2.36	0.47	4.19	2.59	2	-2.83
	3	-1.4	8.1	3.65	10.08	8.83	1.57	5.04	-2.79	12.34	3.37	8.1	-1.54	4.25	5.37	0.85	-3.48
	4	-0.01	2.74	12.06	10.82	12.1	-4.56	10.28	6.86	0.98	2.1	15.52	1.09	14.55	3.23	3.12	4.63
2019	1	-4.25	6.77	16.1	18.98	-1.15	-8.56	9.22	11.53	-6.52	-5.07	8.59	0.41	1.29	-6.61	12.89	5.36
	2	-0.43	7.99	0.68	20.71	-6.42	-7.85	12.49	5.04	-7.22	-2.09	3.4	-2.52	-3.96	-3.73	5.81	8.31
	3	-0.8	8.33	-3.83	15.08	5.94	-1.3	6.94	4.76	-3.42	-0.89	4.62	2.21	-6.69	-1.23	6.93	10.33
	4	1.16	7.95	1.9	7.17	-1.77	-0.26	7.1	12.73	-4.91	3.68	-4.51	-2.13	-7.1	-2.25	7.79	-2.87
2020	1	2.58	3.94	3.49	-1.24	-0.36	3.17	4.5	5.59	-0.82	-5.3	3.98	-3.52	-9.33	4.64	-7.28	-4.73
	2	-10.2	0.22	-10.84	-14.23	-8.55	-1.23	1.1	8.65	-11.98	-9.13	2.76	-9.29	-13.42	-34.29	-2.57	-5.19
	3	-7.44	0.66	-5.19	-9.32	-19.75	-5.92	-1.42	14.96	-9.61	-9.11	5.19	-6.86	-10.76	-29.98	-1.69	1.15
	4	-11.96	1.66	-10.77	-10.49	-6.07	-4.36	-2.98	8.45	0.24	-12.52	11.46	-2.11	-7.38	-18.98	-1.72	5.54
2021	1	-7.7	2.45	-9.58	-13.28	1.74	-8.51	-2.67	11.46	3.84	-7.28	7.71	-4.08	3.22	-10.93	8.04	1.24
	2	3.37	2.95	-1.07	-4.54	3.26	-6.07	-4.01	9.15	11.72	8.05	18.03	6.73	16.35	45.7	7.18	0.9
	3	-0.77	3.49	0.69	-3.34	18.12	-1.24	-5.37	9.71	-2.8	2.96	9.52	-8.06	16.25	27.84	7.02	-6.48
	4	8.58	1.23	6.03	5.94	9.35	1.13	0.56	8.28	-7.51	0.46	11.31	-0.49	11.05	22.61	10.37	-1.81
Growth (%, yoy)
1	Coal & Oil Refining
2	Food & Beverages
3	Tobacco
4	Textile
5	Leather and Footwear
6	Wood, Bamboo, Rattan
7	Paper & Publisher
8	Chemistry & Pharmacy
9	Rubber & Plastic
10	Non-Metal Mining
11	Basic Metal
12	Electrical, Computer & Optic
13	Machine & Apparatus
14	Transport Vehicle
15	Furniture
16	Others & Services
