# Supplementary material for: Research on the impact of COVID-19 on the financial system: Evidence from Indonesia
Source: PLoS One. 2025 Feb 21;20(2):e0301123. doi: 10.1371/journal.pone.0301123 (PMC11844888; doi:10.1371/journal.pone.0301123)
Supplement: S2 Data — (XLSX) [file pone.0301123.s002.xlsx]

## Sheet: 2019network by liabilities
	Rp2.431T
	Rp371T			Corporations		Rp152T
		Rp3.055T		-Rp7.258T		0
	Rp91T							Rp1.536T
			Rp1.966T		Rp2.938T		Rp225T
		Rp777T				Rp3.615T
	Government			Bank (ODC)			Households
	-Rp1.424T			-Rp558T			Rp3.514T
		Rp651T				Rp2.689T
			Rp217T				Rp977T
	Rp23T	Rp2.787T				Rp620T
		ROW	Rp1.570T		Rp344T	NBFI
	Rp5.250T	Rp4.751T		Rp126T		Rp622T	Rp362T	Rp718T
				Rp266T
	notes:
	NBFI = Non-Bank Financial Institutions (insurances, pension funds, etc)
	ROW = The Rest Of the World or external sectors
	ODC = Other Deposit taker Corporations

## Sheet: 2020network by liabilities
	Rp2.509T
	Rp391T			Corporations		Rp159T
		Rp3.326T		-Rp6.464T		0
	Rp106T							Rp1.547T
			Rp2.208T		Rp2.795T		Rp360T
		Rp1.187T				Rp3.985T
	Government			Bank (ODC)			Households
	-Rp2.225T			-Rp330T			Rp4.095T
		Rp742T				Rp2.751T
			Rp297T				Rp1.002T
	Rp27T	Rp2.917T				Rp660T
		ROW	Rp1.349T		Rp311T	NBFI
	Rp5.113T	Rp4.016T		Rp134T		Rp575T	Rp308T	Rp682T
				Rp235T
	notes:
	NBFI = Non-Bank Financial Institutions (insurances, pension funds, etc)
	ROW = The Rest Of the World or external sectors
	ODC = Other Deposit taker Corporations

## Sheet: 2021network by liabilities
	Rp2.718T
	Rp384T			Corporations		Rp160T
		Rp3.620T		-Rp6.284T		0
	Rp139T							Rp1.586T
			Rp2.746T		Rp2.873T		Rp544T
		Rp1.488T				Rp4.172T
	Government			Bank (ODC)			Households
	-Rp2.845T			-Rp306T			Rp4.360T
		Rp795T				Rp2.931T
	Rp29T		Rp276T				Rp1.073T
		Rp2.862T				Rp759T
		ROW	Rp1.395T		Rp340T	NBFI
	Rp5.502T	Rp4.040T		Rp155T		Rp748T	Rp301T	Rp695T
				Rp239T
	notes:
	NBFI = Non-Bank Financial Institutions (insurances, pension funds, etc)
	ROW = The Rest Of the World or external sectors
	ODC = Other Deposit taker Corporations

## Sheet: Adjacency & Transition Matrix
	2019	WEIGHTED ADJACENCY MATRIX												2020	WEIGHTED ADJACENCY MATRIX
		Institusional Sectors	Bank	Corp.	Govt.	ROW	HH	NBFI	Sum						Institusional Sectors	Bank	Corp.	Govt.	ROW	HH	NBFI	Sum
		Bank (ODCs)		1966	651	1570	3615	620	8422						Bank (ODCs)		2208	742	1349	3985	660	8944
		Corporations (NFCs)	2938		2431	5250	1536	718	12873						Corporations (NFCs)	2795		2509	5113	1547	682	12646
		Government (CG)	777	371		2787	225		4160						Government (CG)	1187	391		2917	360		4855
		ROW	217	3055	23			126	3421						ROW	297	3326	27			134	3784
		Household (HH)	2689	0	91			362	3142						Household (HH)	2751	0	106			308	3165
		NBFI (OFCs)	344	152		266	977		1739						NBFI (OFCs)	311	159		235	1002		1707
		TRANSITION MATRIX													TRANSITION MATRIX
		Institusional Sectors	Bank	Corp.	Govt.	ROW	HH	NBFI							Institusional Sectors	Bank	Corp.	Govt.	ROW	HH	NBFI
		Bank (ODCs)	0	0.233436	0.0772976	0.186417	0.429233	0.0736167							Bank (ODCs)	0	0.246869	0.0829606	0.150827	0.44555	0.0737925
		Corporations (NFCs)	0.22823	0	0.188845	0.40783	0.11932	0.0557757							Corporations (NFCs)	0.221019	0	0.198403	0.404318	0.122331	0.0539301
		Government (CG)	0.186779	0.0891827	0	0.669952	0.0540865	0							Government (CG)	0.24449	0.0805355	0	0.600824	0.0741504	0
		ROW	0.0634317	0.893014	0.00672318	0	0	0.0368313							ROW	0.0784884	0.878964	0.00713531	0	0	0.0354123
		Household (HH)	0.855824	0	0.0289624	0	0	0.115213							Household (HH)	0.869194	0	0.0334913	0	0	0.0973144
		NBFI (OFCs)	0.197815	0.0874066	0	0.152961	0.561817	0							NBFI (OFCs)	0.182191	0.0931459	0	0.137668	0.586995	0
	2021	WEIGHTED ADJACENCY MATRIX
		Institusional Sectors	Bank	Corp.	Govt.	ROW	HH	NBFI	Sum
		Bank (ODCs)		2746	795	1395	4172	759	9867
		Corporations (NFCs)	2873		2718	5502	1586	695	13374
		Government (CG)	1488	384		2862	544		5278
		ROW	276	3620	29			155	4080
		Household (HH)	2931	0	139			301	3371
		NBFI (OFCs)	340	160		239	1073		1812
		TRANSITION MATRIX
20		Institusional Sectors	Bank	Corp.	Govt.	ROW	HH	NBFI
		Bank (ODCs)	0	0.278301	0.0805716	0.14138	0.422824	0.0769231
		Corporations (NFCs)	0.21482	0	0.20323	0.411395	0.118588	0.0519665
		Government (CG)	0.281925	0.0727548	0	0.542251	0.103069	0
		ROW	0.0676471	0.887255	0.00710784	0	0	0.0379902
		Household (HH)	0.869475	0	0.0412341	0	0	0.089291
		NBFI (OFCs)	0.187638	0.0883002	0	0.131898	0.592163	0

## Sheet: StatMeasureGephi_FS2019
Id	Label	timeset	weight	indegree	outdegree	Degree	weighted indegree	weighted outdegree	Weighted Degree	Eccentricity	closnesscentrality	harmonicclosnesscentrality	betweenesscentrality	clustering	eigencentrality
Bank	Bank		-558	5	5	10	6965	8422	15387	1	1	1	0.070833	0.75	1
Corporations	Corporations		-7258	4	5	9	5544	12873	18417	1	1	1	0.0375	0.8	0.83841
Government	Government		-1424	4	4	8	3196	4160	7356	2	0.833333	0.9	0.045833	0.75	0.83841
ROW	ROW		4751	4	4	8	9873	3421	13294	2	0.833333	0.9	0.025	0.833333	0.83841
Households	Households		3514	4	3	7	6353	3142	9495	2	0.714286	0.8	0.025	0.833333	0.83841
NBFI	NBFI		622	4	4	8	1826	1739	3565	2	0.833333	0.9	0.045833	0.75	0.83841

## Sheet: StatMeasureGephi_FS2020
Id	Label	timeset	weight	indegree	outdegree	Degree	weighted indegree	weighted outdegree	Weighted Degree	Eccentricity	closnesscentrality	harmonicclosnesscentrality	betweenesscentrality	clustering	eigencentrality
Bank (ODC)	Bank		-330	5	5	10	7341	8944	16285	1	1	1	0.070833	0.75	1
Corporations	Corporations		-6464	4	5	9	6084	12646	18730	1	1	1	0.0375	0.8	0.83841
Government	Government		-2225	4	4	8	3384	4855	8239	2	0.833333	0.9	0.045833	0.75	0.83841
ROW	ROW		4016	4	4	8	9614	3784	13398	2	0.833333	0.9	0.025	0.833333	0.83841
Households	Households		4095	4	3	7	6894	3165	10059	2	0.714286	0.8	0.025	0.833333	0.83841
NBFI	NBFI		575	4	4	8	1784	1707	3491	2	0.833333	0.9	0.045833	0.75	0.83841

## Sheet: StatMeasureGephi_FS2021
Id	Label	timeset	weight	indegree	outdegree	Degree	weighted indegree	weighted outdegree	Weighted Degree	Eccentricity	closnesscentrality	harmonicclosnesscentrality	betweenesscentrality	clustering	eigencentrality
Bank	Bank		-306	5	5	10	7908	9867	17775	1	1	1	0.070833	0.75	1
Corporations	Corporations		-6284	4	5	9	6910	13374	20284	1	1	1	0.0375	0.8	0.83841
Government	Government		-2845	4	4	8	3681	5278	8959	2	0.833333	0.9	0.045833	0.75	0.83841
ROW	ROW		4040	4	4	8	9998	4080	14078	2	0.833333	0.9	0.025	0.833333	0.83841
Households	Households		4360	4	3	7	7375	3371	10746	2	0.714286	0.8	0.025	0.833333	0.83841
NBFI	NBFI		748	4	4	8	1910	1812	3722	2	0.833333	0.9	0.045833	0.75	0.83841
