# Supplementary material for: Research on the impact of COVID-19 on the financial system: Evidence from Indonesia
Source: PLoS One. 2025 Feb 21;20(2):e0301123. doi: 10.1371/journal.pone.0301123 (PMC11844888; doi:10.1371/journal.pone.0301123)
Supplement: S3 Data — (XLSX) [file pone.0301123.s003.xlsx]

## Sheet: Macro Linkages
	Year	2015	2016	2017	2018	2019	2020	2021
	REAL SECTOR:				Gross Domestic Product (GDP) (Rp million)
	Gross Dom. Prod. (GDP)	1.15263e+07	1.24017e+07	1.35898e+07	14838756	1.58327e+07	1.54434e+07	1.69767e+07
	Consumption Expend.	7.74563e+06	8.35314e+06	9.02312e+06	9.79375e+06	1.05665e+07	1.05925e+07	1.10134e+07
	- Private Consumption	6.49093e+06	7.02702e+06	7.62306e+06	8.27421e+06	8.96584e+06	8.89992e+06	9.23602e+06
	- Governt Consumption	1.12375e+06	1.18161e+06	1.23947e+06	1.33864e+06	1.39462e+06	1.49117e+06	1.5695e+06
	Investment (GFCF)	3.78201e+06	4.0402e+06	4.37057e+06	4.79121e+06	5.12137e+06	4.89705e+06	5.22785e+06
	Export-Import, Nett	44113.4	93837.2	135778	-158599	-70411.3	261018	444534
	FISCAL SECTOR:				Government Budget (Rp billion)
	Revenues	1.50802e+06	1.55593e+06	1.66638e+06	1.94367e+06	1.96063e+06	1.64778e+06	2.01135e+06
	Tax Revenues	1.24042e+06	1.28497e+06	1.34353e+06	1.51879e+06	1.54614e+06	1.28514e+06	1.54784e+06
	Tax/GDP (%)	10.7616	10.3612	9.88629	10.2353	9.76552	8.32161	9.11745
	Expenses	1.80652e+06	1.86428e+06	2.00735e+06	2.21312e+06	2.30929e+06	2.59548e+06	2.78641e+06
	Surplus/Deficit	-298495	-308341	-340976	-269443	-348654	-947698	-775064
	Deficit/GDP (%)	-2.58968	-2.48627	-2.50905	-1.81581	-2.20212	-6.13661	-4.56546
	Social Security Expend.	97151.2	49613.5	55297.2	84318.4	112480	202530	173654
	Debt Securities	97151.2	49613.5	55297.2	358398	446289	1.17715e+06	877507
	MONETARY SECTOR:				Monetary Aggregate (Rp million)
	Broad Money (M2)	4.5488e+06	5.00498e+06	5.41917e+06	5.76005e+06	6.13678e+06	6.90594e+06	7.87045e+06
	Money Growth (%, yoy)	8.99699	10.0285	8.27553	6.29029	6.5404	12.5337	13.9664
	Narrow Money (M1)	1.05544e+06	1.23764e+06	1.39081e+06	1.45715e+06	1.56544e+06	1.85569e+06	2.2822e+06
	Quasi Money	3.47996e+06	3.75381e+06	4.01e+06	4.28236e+06	4.54536e+06	5.02703e+06	5.56558e+06
	EXTERNAL SECTOR:				Balance of Payments (USD million)
	Current Account (CA)	-17518.7	-16952.3	-16195.6	-30633.1	-30278.8	-4433.27	3510.72
	CA/GDP (%)	-2.03	-1.82	-1.6	-2.94	-2.71	-0.42	0.3
	Trade Balance	14048.6	15318	18813.9	-228.3	3507.73	28301.3	43806
	Financial Account (FA)	16843.1	29305.6	28685.8	25122	36563.6	7884.35	12492.2
	Direct Investment	10704.5	16135.9	18502	12510.6	20531.1	14142.5	17286.3
	Portfolio Investment	16182.7	18995.6	21059	9311.91	21990.3	3368.89	5085.57
	Reserve Assets	105931	116362	130196	120654	129183	135897	144905
	source: Bank Indonesia (Economic & Financial Statistics)

## Sheet: Real Sector
VII.3 GROSS DOMESTIC PRODUCT BY EXPENDITURES AT CURRENT PRICES
(Billions of Rp)
		JENIS PENGGUNAAN	2010					2011						2012					2013					2014					2015					2016					2017					2018					2019
			Q1	Q2	Q3	Q4		Q1	Q2	Q3	Q4			Q1	Q2	Q3	Q4		Q1	Q2	Q3	Q4		Q1	Q2	Q3	Q4		Q1	Q2	Q3	Q4		Q1	Q2	Q3	Q4		Q1	Q2	Q3	Q4		Q1	Q2	Q3	Q4		Q1
1		Pengeluaran Konsumsi	1.01268e+06	1.07493e+06	1.15161e+06	1.23777e+06	4.477e+06	1.14187e+06	1.20392e+06	1.31036e+06	1.39392e+06		5.05006e+06	1286075	1398810	1443148	1527146	5655179	1.42556e+06	1.52558e+06	1.64179e+06	1.74066e+06	6.33359e+06	1.61063e+06	1.69875e+06	1.79432e+06	1.93193e+06	7.03563e+06	1.76931e+06	1.87609e+06	1.99293e+06	2107298	7.74563e+06	1.92937e+06	2.04875e+06	2.12639e+06	2.24862e+06	8.35314e+06	2.08926e+06	2.20201e+06	2.29978e+06	2.43207e+06	9.02312e+06	2.26111e+06	2.39698e+06	2.49535e+06	2.6403e+06	9.79375e+06	2.44363e+06
2		Rumah Tangga	895754	922278	976639	991393	3.78606e+06	1.01141e+06	1.03264e+06	1.09956e+06	1.11646e+06		4.26008e+06	1.13304e+06	1.16693e+06	1.23227e+06	1.23651e+06	4.76875e+06	1.25857e+06	1.28755e+06	1.38217e+06	1.3928e+06	5.32109e+06	1.4135e+06	1.43817e+06	1.50678e+06	1.55674e+06	5.91519e+06	1.55827e+06	1.59074e+06	1.66711e+06	1.6748e+06	6.49093e+06	1.69452e+06	1.72316e+06	1.79993e+06	1.80941e+06	7.02702e+06	1.83835e+06	1.87156e+06	1.95054e+06	1.9626e+06	7.62306e+06	1.99297e+06	2.03611e+06	2.11555e+06	2.12958e+06	8.27421e+06	2.15054e+06
3		Konsumsi LNPRT	17210.8	17607.8	18730.2	19210.1	72758.9	19055.4	19537.9	20689	21247.6		80529.9	21039.6	21826.2	23083.9	23636	89585.8	23732	24601	26698	28898	103929	31361	32212	29506	31163	124242	30676.2	31793.6	33591.8	34888.9	130951	34092.8	35104.8	36932	38369.9	144499	38317.8	39704.1	40770.9	41801.6	160594	42796.5	44608.2	45671.4	47817.2	180893	51368.1
4		Pemerintah	99719.9	135049	156238	227170	618178	111403	151733	190107	256208		709451	131998	210057	187791	267002	796848	143259	213435	232917	318964	908574	165771	228370	258029	344028	996197	180358	253556	292232	397605	1.12375e+06	200758	290485	289529	400840	1.18161e+06	212591	290744	308469	427666	1.23947e+06	225342	316261	334132	462904	1.33864e+06	241716
5		Pembentukan Modal Tetap Domestik Bruto	482020	518920	549283	577618	2.12784e+06	567169	595427	620429	668888		2.45191e+06	631890	694879	723805	768452	2.81903e+06	698163	749672	785269	818393	3.0515e+06	803256	839647	870756	923264	3.43692e+06	889558	924218	961083	1.00715e+06	3.78201e+06	962006	985737	1.02133e+06	1.07113e+06	4.0402e+06	1.01794e+06	1.05568e+06	1.1159e+06	1.18106e+06	4.37057e+06	1.12579e+06	1.14672e+06	1.2315e+06	1.28721e+06	4.79121e+06	1.21632e+06
6		Perubahan Inventori	24957.2	51554.2	81710.6	-29127.3	129095	69995.5	58465.9	45744.1	-42876.9		131329	97185.6	79346.1	39069.2	-12962.4	202638	74939.3	97587.8	19570.3	-14006.9	178090	76506.8	99535.1	60932.9	-16744.2	220231	77779.4	81946.9	74929.7	-90477	144179	75602.1	84765.7	83336.3	-84837	158867	98725.6	96871.8	69710.6	-54671.8	210636	119355	138854	77733.4	2690.74	338634	109427
7		Diskrepansi Statistik 1)	47367	38828.3	-14508.9	-71686.5	-0.02	5880.6	9321.28	21753.3	-32339.1		4616.02	20761.7	14416.7	16265.3	-78625.3	-27181.5	42577.2	15598.3	83814.6	-83598.2	58391.9	10771	20318.8	39718.5	-114808	-43999.6	-26610.1	-23116.7	-66610.7	-73264	-189602	-53488.9	-61711.2	-58146	-70967.4	-244314	-32885.4	-28079	-27436.2	-61882.6	-150283	2036.13	34436.6	72168	-34876.9	73763.9	14993.4
8		Ekspor Barang	351942	359544	366122	442687	1.52029e+06	426029	481515	487591	495278		1.89041e+06	473170	489708	467862	487300	1918040	471631	479256	487823	605649	2.04436e+06	559254	551543	549030	563515	2.22334e+06	532076	547882	538881	512725	2.13156e+06	481674	510503	484252	563163	2.03959e+06	574355	552481	609126	650738	2.3867e+06	634898	642731	725345	705708	2.70868e+06	622461
9		Ekspor Jasa	33871.5	35143.8	37501.1	41106.4	147623	40399.7	37898	43705.2	49471		171474	48455	46021	49413	57050	200939	53899.9	54691.3	61016.1	69811.2	239419	66378.5	67398.4	68518.1	75787.9	278083	68661.1	74022.1	82256.1	82490.1	307429	78047.2	78037.9	85638	86050.7	327774	84559.6	85412.9	97301.2	88086.4	355360	94917.7	96567.7	116169	100210	407864	97118.6
10		Impor Barang (-/-)	288985	313321	322684	355699	1.28069e+06	355612	394703	409368	436773		1.59646e+06	427210	484890	445259	492681	1850040	455742	496440	503627	557131	2.01294e+06	527590	559250	538140	552272	2.17725e+06	484080	502932	485366	491083	1.96346e+06	443511	465423	440615	502418	1.85197e+06	501248	487423	549075	616687	2.15443e+06	611043	644395	742447	755596	2.75348e+06	597132
11		Impor Jasa (-/-)	60084.2	61094.1	62835.3	73017.6	257031	61371.2	63606.9	66468	80173.2		271619	68989	76254	70662	86992	302897	75739.7	83359.9	84492.2	102680	346272	92908.8	98999.3	98373.3	112974	403255	98511.4	110163	107461	115284	431419	100432	107125	97166.7	116837	421561	102534	110161	111174	127982	451850	116700	125057	133470	146439	521665	124197
12		Produk Domestik Bruto	1.60377e+06	1.70451e+06	1.7862e+06	1.76965e+06	6.86413e+06	1.83436e+06	1928233	2.05375e+06	2.01539e+06		7831726	2.06134e+06	2.16204e+06	2.22364e+06	2.16869e+06	8.6157e+06	2.23529e+06	2.34259e+06	2.49116e+06	2.4771e+06	9546134	2.5063e+06	2.61895e+06	2.74676e+06	2.6977e+06	1.05697e+07	2.72818e+06	2.86795e+06	2990645	2.93956e+06	1.15263e+07	2929269	3.07354e+06	3205019	3.1939e+06	1.24017e+07	3.22817e+06	3.36679e+06	3.50414e+06	3.49073e+06	1.35898e+07	3.51036e+06	3.68684e+06	3842343	3.79921e+06	14838756	3.78262e+06
13		Pendapatan faktor produksi neto dari luar negeri	-43344.7	-46058.2	-45853.4	-47514.6	-182771	-44750.2	-55551.2	-65470	-51121.3		-216893	-52847.2	-63990.4	-62870.2	-63485.2	-243193	-59049.7	-69110.4	-72848.7	-84317.4	-285326	-86145.7	-92461.2	-86577.6	-89208.6	-354393	-91603.4	-95751.3	-103975	-91010.3	-382340	-99190.5	-106806	-107404	-83612.6	-397013	-102445	-109473	-114620	-104067	-430606	-100730	-113256	-117187	-111011	-442184	-115718
14		Produk Nasional Bruto	1.56043e+06	1.65845e+06	1.74034e+06	1.72214e+06	6.68136e+06	1.7896e+06	1.87268e+06	1.98828e+06	1.96427e+06		7.61483e+06	2.00849e+06	2.09805e+06	2.16077e+06	2.1052e+06	8.37251e+06	2.17624e+06	2.27348e+06	2.41831e+06	2.39278e+06	9.26081e+06	2.42015e+06	2.52649e+06	2.66018e+06	2.60849e+06	1.02153e+07	2.63658e+06	2.7722e+06	2.88667e+06	2.84855e+06	1.1144e+07	2.83008e+06	2.96673e+06	3.09761e+06	3.11029e+06	1.20047e+07	3.12573e+06	3.25731e+06	3.38952e+06	3.38666e+06	1.31592e+07	3.40963e+06	3.57358e+06	3.72516e+06	3.6882e+06	1.43966e+07	3.6669e+06
15		Pajak tidak langsung neto (-/-)	75714.8	41617.3	61108.4	59517.2	237958	70442.5	78144.6	54883.5	14205		217676	109697	17632	92906.4	38068	258304	103289	25471.5	88884.6	87711.7	305357	102292	30486.6	83121.5	116961	332861	87674.9	129367	145472	232456	594971	88610.9	120510	163778	167038	539936	110813	135703	176178	263269	685963	121745	179969	191444	237495	730653	134804
16		Penyusutan (-/-)	317620	317620	317620	317620	1.27048e+06	357496	357496	357496	357496		1.42998e+06	400953	400953	400953	400953	1.60381e+06	441723	441723	441723	441723	1.76689e+06	492630	492630	492630	492630	1.97052e+06	532360	532360	532360	532360	2.12944e+06	537503	493457	508495	496234	2.03569e+06	544279	603991	631021	651646	2.43094e+06	632063	680456	733281	754230	2.80003e+06	755612
17		Pendapatan Nasional	1.16709e+06	1.29921e+06	1.36162e+06	1.345e+06	5.17293e+06	1.36167e+06	1.43704e+06	1.5759e+06	1.59257e+06		5.96717e+06	1.49784e+06	1.67946e+06	1.66691e+06	1.66618e+06	6.5104e+06	1.63123e+06	1.80628e+06	1.8877e+06	1.86335e+06	7.18856e+06	1.82523e+06	2.00337e+06	2.08443e+06	1.9989e+06	7.91193e+06	2.01654e+06	2.11047e+06	2.20884e+06	2.08373e+06	8.41958e+06	2.20396e+06	2.35276e+06	2.42534e+06	2.44702e+06	9.42909e+06	2.47064e+06	2.51762e+06	2.58232e+06	2.47175e+06	1.00423e+07	2.65583e+06	2.71315e+06	2.80043e+06	2.69648e+06	1.08659e+07	2.77648e+06
Sumber : Badan Pusat Statistik 1) Selisih antara PDB menurut Lapangan Usaha dan menurut Jenis Pengeluaran
[truncated: 16 more columns]

## Sheet: Fiscal Sector Revenues
IV.1 GOVERNMENT REVENUES
(Billions of Rp)
		KETERANGAN	2008	2009	2010	2011	2012		2013	2014		2015	2016	2017	2018	2019	2020	2021	2019	2020		ITEMS
1		APBN																				Budget	1
2		Pendapatan Negara dan Hibah	894991	870999	992399	1.16991e+06	1358205		1.50201e+06	1.63538e+06		1.76164e+06	1.78623e+06	1.73606e+06	1.89472e+06	2.16511e+06	1.69995e+06	1.74365e+06				Government Revenues and Grants	2
3		Penerimaan Dalam Negeri	892042	869993	990502	1.16525e+06	1.35738e+06		1.49752e+06	1.63305e+06		1.75833e+06	1.78425e+06	1.73295e+06	1.89352e+06	2.16468e+06	1.69865e+06	1.74275e+06				Domestic Revenues	3
4		Penerimaan Perpajakan	609228	651955	743326	878685	1.01624e+06		1.14836e+06	1.24611e+06		1.48926e+06	1.53917e+06	1.47271e+06	1.6181e+06	1.78638e+06	1.40451e+06	1.44454e+06				Tax Revenues	4
5		Pajak Dalam Negeri	580248	631932	720764	831745	968293		1.09994e+06	1.18983e+06		1.44e+06	1.50329e+06	1.43673e+06	1.5794e+06	1.74306e+06	1.37102e+06	1.40958e+06				Domestic Taxes	5
6		Pajak Penghasilan (PPh)	305016	340209	362219	431977	513650		538760	569867		679370	855843	783970	855133	894449	670380	683775				Income Tax	6
7		Non Migas	251366	291176	306837	366746	445733		464482	83889.8		629835	819497	742200	816999	828294	638521	638005				i. Non Oil and Gas	7
8		Migas	53649.9	49033.4	55382.4	65230.7	67916.7		74278	485977		49534.8	36345.9	41770.3	38134.1	66154.6	31859	45770				ii. Oil and Gas	8
9		Pajak Pertambahan Nilai (PPN)	195464	203084	262963	298441	336057		423708	475587		576469	474235	475483	541801	655395	507516	518545				Value Added Tax	9
10		Pajak Bumi dan Bangunan (PBB)	25266	23863.6	25319.1	29057.8	29687.5		27343.8	21742.9		26689.9	17710.6	15412.1	17369.1	19103.6	13441.9	14830.6				Land and Building Tax	10
11		Bea Perolehan Hak Atas Tanah dan Bangunan (BPHTB)1	5431.2	6980	7155.5	0	0		0	0		0	0	0	0	0	0	0				Acquisition Duty of Right on Land and Building1	11
12		Cukai	45717.5	54545	59265.9	68075.3	83266.6		104730	117450		145740	148091	153165	155400	165501	172197	180000				Exercise Duties	12
13		Pajak Lainnya	3353.7	3250	3841.9	4193.8	5632		5401.98	5179.6		11729.5	7414.88	8700	9691.8	8608.7	7485.67	12430.5				Others Domestic Taxes	13
14		Pajak Perdagangan Internasional	28979.2	20023.1	22561.4	46939.9	47944.1		48421.1	56280.4		49256.9	35871.5	35979	38700	43321.8	33486.9	34960.5				International Trade Taxes	14
15		Bea Masuk	17820.9	18623.5	17106.8	21500.8	24737.9		30811.7	35676		37203.9	33371.5	33279	35700	38899.3	31833.8	33172.7				Import Dutyfies	15
16		Pajak Ekspor	11158.3	1399.6	5454.6	25439.1	23206.2		17609.4	20604.4		12053	2500	2700	3000	4422.5	1653.16	1787.89				Export Dutyfies	16
17		Penerimaan Negara Bukan Pajak	282814	218038	247176	286567	341143		349157	386946		269075	245084	260242	275428	378298	294141	298204				Non Taxes Revenues	17
18		Penerimaan Sumber Daya Alam	192790	138653	164727	191976	217159		203730	241115		118919	90524.4	95643.1	103675	190755	79086.9	104109				Natural Resources	18
19		Minyak Bumi dan Gas Alam	0	0	0	0	0		0	0		0	0	0	0	0	0	0				Oil and Gas Revenue	19
20		Minyak Bumi	149111	91491	112515	123051	150847		129339	154750		61584	51328.1	57406.8	59582.7	118607	40385.9	57934.2				Oil Revenues	20
21		Gas Alam	33835.6	36257.1	39204.8	50116.2	47463.9		51271.2	56917.8		19780.9	17360	14801.1	20766.3	41171.6	12909	17065.5				Gas Revenues	21
22		Non Minyak Bumi dan Gas Alam	9842.6	10905.1	13006.9	18808.8	18847.8		23119.6	29446.4		37554.2	21836.3	23435.3	23325.8	30976.5	25792	29109.1				Non Oil and Gas Revenue	22
23		Bagian Laba BUMN	31244.3	28614.7	29500	28835.8	30776.3		36456.5	40000		36956.5	34164	41000	44695.4	45589.3	65000	26130.5				Profit Transfers From SOE's	23
24		Surplus Bank Indonesia	0	0	0	0	0		0	0		0	0	0	0	0	0	0				Bank Indonesia Surplus	24
25		Pendapatan Badan Layanan Umum	0	5890.9	9486.9	15416	20408		23498.7	20863.4		23090.2	36271.2	38541.4	43304.6	47884.4	50000.3	58790.1				Revenue from Public Service Institution	25
26		PNBP lainnya	58780.7	44878.7	43462.8	50339.4	72799.4		85471.5	84968.4		90109.6	84124	85057.6	83753.1	94069.3	100054	109175				Other Non Tax Revenues	26
27		Hibah	2948.6	1006.5	1896.5	4662.1	825.1		4483.63	2325.11		3311.9	1975.17	3108.14	1196.87	435.31	1300	902.817				Grants	27
28		Realisasi																				Actual	28
29		Pendapatan Negara dan Hibah	981609	848763	995271	1.2106e+06	1.33811e+06		1.43889e+06	1550491		1.50802e+06	1.55593e+06	1.66638e+06	1.94367e+06	1.96063e+06	1.64778e+06	2.01135e+06				Government Revenues and Grants	29
30		Penerimaan Dalam Negeri	979305	847097	992248	1.20535e+06	1.33232e+06		1.43206e+06	1.54546e+06		1.49605e+06	1.54695e+06	1.65475e+06	1.92811e+06	1.95514e+06	1.62895e+06	2.00633e+06				Domestic Revenues	30
31		Penerimaan Perpajakan	658701	619922	723307	873874	980518		1.07731e+06	1146866		1.24042e+06	1.28497e+06	1.34353e+06	1.51879e+06	1.54614e+06	1.28514e+06	1.54784e+06				Tax Revenues	31
32		Pajak Dalam Negeri	622359	601252	694392	819752	930862		1.02985e+06	1103218		1.20548e+06	1.2495e+06	1.30432e+06	1.47291e+06	1.50509e+06	1.24842e+06	1.47415e+06				Domestic Taxes	32
33		Pajak Penghasilan (PPh)	327498	317615	357046	431122	465070		506443	546181		602308	666212	646793	749947	772266	594033	704925				Income Tax	33
34		Non Migas	250479	267571	298173	358026	381609		413809	458735		552637	630114	596478	685278	713115	561007	652086				i. Non Oil and Gas	34
35		Migas	77018.9	50043.7	58872.7	73095.5	83460.9		92633.6	87446		49671.6	36098.6	50315.8	64669.2	59150.3	33026.7	52839				ii. Oil and Gas	35
36		Pajak Pertambahan Nilai (PPN)	209647	193068	230605	277800	337585		384714	409182		423711	412213	480725	537268	531577	450328	543652				Value Added Tax	36
37		Pajak Bumi dan Bangunan (PBB)	25354.3	24270.2	28580.6	29893.2	28968.9		25304.6	23476		29250	19443.2	16770.3	19444.9	21145.9	20953.6	18924.8				Land and Building Tax	37
38		Bea Perolehan Hak Atas Tanah dan Bangunan (BPHTB)1	5573.1	6464.5	8026.4	-0.7	0		0	0		0.29	0.48	1.22	0.03	0	0	0				Acquisition Duty of Right on Land and Building1	38
39		Cukai	51251.8	56718.5	66165.9	77010	95027.9		108452	118086		144641	143525	153288	159589	172422	176309	195518				Exercise Duties	39
40		Pajak Lainnya	3034.4	3116	3968.8	3928.2	4210.88		4937.08	6293		5568.3	8104.89	6738.48	6659.53	7677.35	6790.79	11126				Others Domestic Taxes	40
41		Pajak Perdagangan Internasional	36342.1	18670.5	28914.5	54121.5	49656.3		47456.6	43648		34940	35470.7	39213.6	45881.8	41053.7	36721.2	73695.4				International Trade Taxes	41
42		Bea Masuk	22763.8	18105.5	20016.8	25265.9	28418.4		31621.2	32319		31212.8	32472.1	35066.2	39116.8	37527	32443.5	39122.7				Import Dutyfies	42
43		Pajak Ekspor	13578.3	565	8897.7	28855.6	21237.9		15835.4	11329		3727.15	2998.58	4147.39	6765.06	3526.71	4277.71	34572.7				Export Dutyfies	43
44		Penerimaan Negara Bukan Pajak	320605	227174	268942	331472	351805		354752	398590		255628	261976	311216	409320	408994	343814	458493				Non Taxes Revenues	44
45		Penerimaan Sumber Daya Alam	224463	138959	168826	213823	225844		226406	240848		100972	64901.9	111132	180593	154895	97225.1	149489				Natural Resources	45
46		Minyak Bumi dan Gas Alam	0	0	0	0	0		0	0		0	0	0	0	0	0	0				Oil and Gas Revenue	46
47		Minyak Bumi	169022	90056	111815	141304	144717		135329	139174		47987.4	31448	58203	101487	83622.3	44868.8	64998.8				Oil Revenues	47
48		Gas Alam	42594.7	35696	40918.3	52187.1	61106.4		68300.2	77701.8		30183	12645.7	23639.9	41302.6	37467.5	24211.3	31617.6				Gas Revenues	48
49		Non Minyak Bumi dan Gas Alam	12846	13207.3	16092.3	20332.8	20020.5		22776.8	23972.2		22801.4	20808.2	29289.1	37803.4	33805.4	28144.9	52873				Other Natural Resources	49
50		Bagian Laba BUMN	29088.4	26049.5	30096.9	28184	30798		34025.6	40314.4		37643.7	37133.2	43904.2	45060.5	50634.2	44598.9	30496.8				Profit Transfers From SOE's	50
51		Surplus Bank Indonesia	0	0	0	0	0		0	0		0	0	0	0	30091.9	21481.6	0				Bank Indonesia Surplus	51
52		Pendapatan Badan Layanan Umum	3734.3	8369.5	59428.6	20104	21704.3		24648.2	29681		35315.5	41945.9	47345.4	55093.1	48869.3	69308.3	126003				Revenue from Public Service Institution	52
53		PNBP lainnya	63319	53796.1	10590.8	69360.5	73458.5		69671.9	87746.8		81697.4	117995	108835	128574	124504	111200	152504				Other Non Tax Revenues	53
54		Hibah	2304.01	1666.6	3023	5253.9	5786.75		6832.5	5034.52		11973	8987.67	11629.8	15564.9	5497.34	18832.8	5013.04				Grants	54
- Sampai dengan tahun 2004, realisasi menggunakan angka Perhitungan Anggaran Negara (PAN). - Sejak tahun 2005, menggunakan angka Laporan Keuangan Pemerintah Pusat (LKPP). - Sejak tahun 2011, sebagian besar penerimaan BPHTB diklasifikasikan sebagai penerimaan daerah (APBD). Sumber : Kementerian Keuangan																	- Until year of 2004, actual figures are using PAN. - Since year of 2005, actual/realization figures are using Central Government's Financial Statement (Audited). - Since year of 2011, most of revenue from Acquisition Duty of Right on Land and Building classified as part of Local Government revenue. Source: Ministry of Finance

## Sheet: Fiscal Sector Expenditures
IV.2 GOVERNMENT EXPENDITURES
(Billions of Rp)
		KETERANGAN	2008	2009	2010	2011	2012	2013	2014	2015	2016	2017	2018	2019	2020	2021	2019	2020		ITEMS
1		APBN																		Budget	1
2		Belanja Negara	989494	1.00084e+06	1.12615e+06	1.32075e+06	1.54831e+06	1.72619e+06	1.87687e+06	1.98415e+06	2.08295e+06	2.1333e+06	2.22066e+06	2.46111e+06	2.73917e+06	2.75003e+06				Government Expenditures	2
3		Belanja Pemerintah Pusat	697071	691536	781534	908243	1.06953e+06	1.19683e+06	1.28037e+06	1.31955e+06	1.3067e+06	1.36696e+06	1.45449e+06	1.63434e+06	1.97524e+06	1.95455e+06				Central Government Expenditures	3
4		Belanja Pegawai	123542	133709	162659	184089	212972	233639	258436	293129	342447	343656	365692	381561	403723	421144				Personnel Expenditure	4
5		Belanja Barang	67476.2	85464	112594	142336	160031	191319	195207	238818	304242	294716	340130	345231	273162	362476				Goods Expenditure	5
6		Belanja Modal	85072.5	73381.5	95024.6	144572	182622	194563	160790	275788	206567	226144	203879	189343	137384	246782				Capital Expenditure	6
7		Pembayaran Bunga Utang	94794.2	109590	105650	106584	117785	112518	135453	155731	191218	219196	238607	275885	338784	373263				Interest payment	7
8		Utang Dalam Negeri	65814.4	70699.4	71857.6	76613.7	84749.3	96758.4	120566	141204	174016	202878	222316	255845	319253	355106				Domestic Interest	8
9		Utang Luar Negeri	28979.8	38890.7	33792.6	29970.1	33036.1	15759.4	14887	14527.1	17202	16318.1	16291.4	20040.4	19531.1	18156.5				External Interest	9
10		Subsidi	234405	158118	201263	238467	245076	348119	403036	212104	177754	168877	156228	224321	192023	175350				Subsidy Expenditur	10
11		Subsidi BBM	187108	99938.9	143997	195289	202353	299830	246494	64674.8	43686.9	44488.8	46865.1	159972	95607.4	56924.9				Oil Subsidy	11
12		Subsidi Non BBM	47297.2	58179	57265.9	43178.3	42723.1	48289.3	156541	147430	134068	124388	109363	64349	96415.8	118425				Non Oil Subsidy	12
13		Belanja Hibah	0	31.58	243.2	426.2	1790.9	2346.51	2853.25	4644.23	8537.31	5532.2	1460.85	1940.65	5072.14	6781.66				Grant Expenditure	13
14		Bantuan Sosial	59702.3	77932.6	71172.8	77467.1	80716.4	95053.5	96655.4	107670	53403.8	58962	81259.8	102056	174518	161435				Social Assistance Expenditure	14
15		Belanja Lainnya	32078.8	53308.9	32926.7	14302.7	68540.5	19270.8	27938.3	31663.9	22525.5	49874.3	67237.4	114002	450574	207317				Others Expenditure	15
16		Pengeluaran Pembangunan	0	0	0	0	0	0	0	0	0	0	0	0	0	0				Development Expenditures	16
17		Transfer Ke Daerah dan Dana Desa	292423	309308	344613	412508	478776	529363	596504	664601	776253	766339	766163	826773	763926	795479				Transfer to Local Government and Rural	17
18		Dana Perimbangan	278436	285053	314363	347539	408352	445531	491883	521761	705459	678596	676603	724593	653359	688677				Balance Budget	18
19		Dana Bagi Hasil	77726.8	73819.4	89618.4	96772.1	108422	102695	117664	110052	109076	95377.2	89225.3	106350	86418.7	101962				Revenue Sharing Funds	19
20		Dana Alokasi Umum	179507	186414	203606	225534	273814	311139	341219	352888	385361	398582	401490	417874	384382	390291				General Allocation Funds	20
21		Dana Alokasi Khusus	21202.1	24819.6	21138.4	25232.8	26115.9	31697.1	33000	58820.7	211022	184636	185888	200369	182559	196424				Special Allocation Funds	21
22		Dana otonomi khusus dan penyeimbangan	13986.7	24255.1	30249.6	64969.3	70423.9	83831.5	104621	122074	23811.9	27743.3	29559.6	20979.9	20876.7	21302.9				Special Autonomy	22
23		Transfer Lainnya	0	0	0	0	0	0	0	0	0	0	0	11200	18500	13500				Other Transfer	23
24		Dana Desa	0	0	0	0	0	0	0	20766.2	46982.1	60000	60000	70000	71190	72000				Rural Fund	24
25		Realisasi																		Actual	25
26		Belanja Negara	985731	937382	1.04212e+06	1.295e+06	1.49141e+06	1.65056e+06	1.77718e+06	1.80652e+06	1.86428e+06	2.00735e+06	2.21312e+06	2.30929e+06	2.59548e+06	2.78641e+06				Government Expenditures	26
27		Belanja Pemerintah Pusat	693356	628812	697406	883722	1.01056e+06	1.13716e+06	1.20358e+06	1.1833e+06	1.15402e+06	1.26536e+06	1.45532e+06	1.49631e+06	1.83295e+06	2.0007e+06				Central Governement Expenditures	27
28		Pengeluaran Rutin	0	0	0	0	0	0	0	0	0	0	0	0	0	0				Current Expenditures	28
29		Belanja Pegawai	112830	127670	148078	175738	197864	221689	243720	281143	305142	312729	346891	376074	380532	387752				Personnel Expenditure	29
30		Belanja Barang	55963.5	80667.9	97596.8	124640	140885	169723	176622	233281	259647	291459	347468	334418	422338	530059				Goods Expenditure	30
31		Belanja Modal	72772.5	75870.8	80287.1	117854	145104	180864	147348	215434	169474	208657	184128	177841	190920	239632				Capital Expenditure	31
32		Pembayaran Bunga Utang	88429.8	93782.1	88383.3	93262	100516	113035	133441	156010	182761	216568	257952	275521	314088	343495				Interest payment	32
33		Utang Dalam Negeri	59887	63755.9	61480.6	66824.9	70223.8	98711.1	118839	141904	167753	199977	238432	254086	297155	332863				Domestic Interest	33
34		Utang Luar Negeri	28542.8	30026.2	26902.7	26437.1	30292.2	14324.4	14602.3	14105.7	15007.9	16590.7	19519.9	21435.5	16933.4	10632.3				External Interest	34
35		Subsidi	275291	138082	192707	295358	346420	355045	391963	185971	174227	166401	216883	201803	196231	242087				Subsidy Expenditure	35
36		Subsidi BBM	139107	94585.9	139953	255609	306479	210000	239994	60758.7	44620.2	47046.7	97014.8	136883	13621.7	140413				Oil Subsidy	36
37		Subsidi Non BBM	136185	43496.3	52754.2	39749.4	39941.7	145045	151968	125212	129607	119354	119868	64919.9	182610	101673				Non Oil Subsidy	37
38		Belanja Hibah	0	0	70	300.1	75.08	1302.96	907.51	4261.66	7129.92	5445.67	1520.56	6476.21	6275.91	4319				Grant Expenditure	38
39		Bantuan Sosial	57740.8	73813.6	68611.1	71104.3	75621.1	92136.1	97924.7	97151.2	49613.5	55297.2	84318.4	112480	202530	173654				Social Assistance Expenditure	39
40		Belanja Lainnya	30328.2	38926.2	21673	5465.4	4073.11	3367.48	11651.1	10051.9	6024	8802.86	16163.9	11699.8	120035	79704.4				Others Expenditure	40
41		Pengeluaran Pembangunan	0	0	0	0	0	0	0	0	0	0	0	0	0	0				Development Expenditures	41
42		Transfer Ke Daerah dan Dana Desa	292433	308585	344728	411325	480645	513260	573703	623140	710257	741992	757793	812973	762530	785708				Transfer to Local Government and Rural	42
43		Dana Perimbangan	278715	287251	316711	347246	411293	430355	477053	485818	639766	654483	668643	711285	652098	679587				Balance Budget	43
44		Dana Bagi Hasil	78420.2	76129.9	92183.6	96909	111537	88463.1	103939	78053.4	90534.9	88232.2	93704	103980	93906.4	117157				Revenue Sharing Funds	44
45		Dana Alokasi Umum	179507	186414	203572	225534	273814	311139	341219	352888	385361	398582	401490	420910	381612	377791				General Allocation Funds	45
46		Dana Alokasi Khusus	20787.3	24707.4	20956.3	24803.5	25941.5	30752.4	31894.5	54877.2	163870	167668	173450	186395	176579	184638				Special Allocation Funds	46
47		Dana otonomi khusus dan penyeimbangan	13718.8	21333.8	28016.3	64078.6	69351.9	82905.7	96650.3	116555	23811.9	27743.3	29290.3	20979.9	20876.7	20802.9				Special Autonomy	47
48		Transfer Lainnya	0	0	0	0	0	0	0	0	0	0	0	10894.5	18455.3	13464.3				Other Transfer	48
49		Dana Desa	0	0	0	0	0	0	0	20766.2	46679.3	59766.6	59859.4	69814.1	71100.5	71853.7				Rural Fund	49
50		Suspen	-58.72	-15.63	-16.77	-47.5	206.91	140.4	-97.39	71.92	0	0	0	0	0	0				Suspend	50
- Sampai dengan tahun 2004, realisasi menggunakan angka Perhitungan Anggaran Negara (PAN). - Sejak tahun 2005, menggunakan angka Laporan Keuangan Pemerintah Pusat (LKPP). Sumber : Kementerian Keuangan															- Untill year of 2004, actual figures are using PAN. - Since year of 2005, actual/realization figures are using Central Government's Financial Statement (Audited). Source: Ministry of Finance

## Sheet: Monetary Sector
I.1. BROAD MONEY AND ITS AFFECTING FACTORS ¹
(Billions of Rp)
		KETERANGAN	2010													2011													2012													2013
			Jan	Feb	Mar	Apr	May	Jun	Jul	Aug	Sep	Oct	Nov	Dec		Jan	Feb	Mar	Apr	May	Jun	Jul	Aug	Sep	Oct	Nov	Dec		Jan	Feb	Mar	Apr	May	Jun	Jul	Aug	Sep	Oct	Nov	Dec		Jan	Feb	Mar	Apr	May	Jun	Jul	Aug
1		Uang Beredar Luas(M2)	2.07386e+06	2.06648e+06	2.11208e+06	2.11602e+06	2.14323e+06	2.23114e+06	2.21759e+06	2.23646e+06	2.27495e+06	2.30885e+06	2.34781e+06	2.47121e+06	2.47121e+06	2.43668e+06	2.42019e+06	2.45136e+06	2.43448e+06	2.47529e+06	2.52278e+06	2.56456e+06	2.62135e+06	2.64333e+06	2.67779e+06	2.72954e+06	2.87722e+06	2.87722e+06	2.85713e+06	2.852e+06	2.91419e+06	2.92961e+06	2.99447e+06	3.05279e+06	3.05734e+06	3.09157e+06	3.12818e+06	3.16444e+06	3.20791e+06	3.30751e+06	3.30751e+06	3.26879e+06	3.28042e+06	3.32253e+06	3.36093e+06	3.4263e+06	3.41338e+06	3.50657e+06	3.50242e+06
2		Uang Beredar Sempit (M1)	496527	490084	494461	494718	514005	545405	539746	555495	549941	555549	571337	605411	605411	604169	585890	580601	584634	611791	636206	639688	662806	656096	665000	667587	722991	722991	696281	683208	714215	720876	749403	779367	771739	772378	795460	774923	801345	841652	841652	787860	786549	810055	832213	822876	858499	879986	855783
3		Uang Kartal di Luar Bank Umum dan BPR	211811	211708	205083	211390	214695	222828	228239	241166	229825	235709	238500	260227	260227	247481	245327	241618	252013	254066	261504	275437	324725	279224	281341	279066	307760	307760	286200	280058	287003	290812	294722	314621	315322	327008	325508	326058	327011	361897	361897	326829	321483	331169	324333	334033	347146	383932	359417
4		Giro Rupiah	284716	278376	289378	283327	299310	322577	311507	314328	320117	319840	332837	345184	345184	356688	340563	338984	332621	357725	374702	364251	338081	376872	383659	388521	415231	415231	410082	403150	427212	430064	454682	464746	456417	445370	469952	448864	474334	479755	479755	461031	465065	478886	507880	488843	511353	496054	496365
5		a.I: Uang Elektronik	-	-	-	-	-	-	-	-	-	-	-	-	0	-	-	-	-	-	-	-	-	-	-	-	-	0	-	-	-	-	-	-	-	-	-	-	-	-	0	255.703	272.861	279.243	270.132	269.846	282.154	310.967	313.926
6		Uang Kuasi	1.57006e+06	1.56863e+06	1.61137e+06	1.6152e+06	1.62298e+06	1.68037e+06	1.67244e+06	1.67652e+06	1.72004e+06	1.74798e+06	1.76965e+06	1.85672e+06	1.85672e+06	1.82227e+06	1.82377e+06	1.86279e+06	1.84138e+06	1.85392e+06	1.87645e+06	1.91444e+06	1.94377e+06	1.97357e+06	2.00032e+06	2.04721e+06	2.13984e+06	2.13984e+06	2.14744e+06	2.15306e+06	2.18521e+06	2.19328e+06	2.22999e+06	2.25681e+06	2.27266e+06	2.30708e+06	2.32126e+06	2.37888e+06	2.39616e+06	2.45544e+06	2.45544e+06	2.4701e+06	2.48301e+06	2.50034e+06	2.51581e+06	2.58809e+06	2.54329e+06	2.60817e+06	2.62595e+06
7		Simpanan Berjangka (Rupiah dan Valas)	866010	873909	903846	907623	912901	932170	920693	920256	942007	969142	976972	1.00305e+06	1.00305e+06	988169	978973	1.01384e+06	991390	998875	1.00497e+06	1.03356e+06	1.05042e+06	1.06464e+06	1.08273e+06	1.09207e+06	1.12196e+06	1.12196e+06	1.13613e+06	1.14561e+06	1.17208e+06	1.17074e+06	1.18786e+06	1.18237e+06	1.18966e+06	1.20343e+06	1.21292e+06	1.24997e+06	1.25085e+06	1.24587e+06	1.24587e+06	1.25478e+06	1.26978e+06	1.30797e+06	1.31161e+06	1.35265e+06	1.31479e+06	1.34549e+06	1.35314e+06
8		Rupiah	736999	744823	772718	780475	789142	808099	792881	789119	809958	834274	842690	872921	872921	864039	854852	885197	869445	878771	887394	909234	923986	933931	953045	956480	981445	981445	994956	999990	1.02343e+06	1.02225e+06	1.02867e+06	1.01761e+06	1.01894e+06	1.03192e+06	1.03254e+06	1.06211e+06	1.06067e+06	1.06836e+06	1.06836e+06	1.08116e+06	1.10003e+06	1.12559e+06	1.13324e+06	1.15674e+06	1.1161e+06	1.13514e+06	1.13195e+06
9		Valuta Asing	129011	129086	131128	127148	123759	124072	127812	131137	132050	134868	134282	130133	130133	124129	124121	128639	121945	120104	117576	124321	126436	130714	129685	135589	140518	140518	141171	145623	148649	148486	159186	164762	170722	171517	180380	187859	190178	177508	177508	173616	169755	182383	178375	195905	198689	210355	221193
10		Tabungan Lainnya (Rupiah dan Valas)	580462	572280	574376	579116	584776	604818	609818	621635	640527	645793	658200	714487	714487	698044	695168	696987	705880	711416	730893	737725	759260	769690	772836	796643	864557	864557	850050	850388	854144	867274	874615	900494	909966	931031	938223	950476	965140	1.02723e+06	1.02723e+06	1.01724e+06	1.00888e+06	1.00153e+06	1.01353e+06	1.01875e+06	1.02301e+06	1.05163e+06	1.05323e+06
11		Rupiah	540445	532527	533180	534979	544440	562108	562678	571248	588884	593731	605637	661882	661882	646293	641688	642671	650009	657450	675739	681992	704608	714362	716822	740613	808642	808642	791737	793181	795268	808319	816477	838993	845545	868689	877197	887696	903317	963799	963799	949035	939958	931522	943164	947661	951112	978912	978509
12		Valuta Asing	40017.5	39752.4	41196.4	44137.4	40336.3	42709.7	47139.9	50387	51643	52062.6	52563.8	52605.1	52605.1	51750.3	53479.8	54315.4	55870.8	53965.6	55154.7	55733.9	54651.2	55328.6	56013.6	56030.1	55915.4	55915.4	58313.5	57206.8	58875.9	58954.6	58137.8	61500.8	64421.4	62341.7	61025.7	62779.2	61822.9	63426.4	63426.4	68207	68926.3	70008.1	70369.3	71084.7	71902.1	72720.2	74717
13		Giro Valas	123587	122443	133151	128464	125304	143386	141932	134627	137504	133041	134482	139180	139180	136056	149630	151966	144107	143625	140584	143163	134088	139238	144749	158494	153320	153320	161260	157061	158984	155275	167516	173942	173041	172617	170117	178430	180166	182341	182341	198081	204343	190841	190669	216699	205484	211049	219578
14		Surat Berharga Selain Saham	7273.88	7765.12	6248.75	6103.13	6247.65	5364.98	5399.69	4447.54	4974.52	5320.85	6815.86	9074.99	9074.99	10241.5	10530.2	7967.7	8467.65	9580.26	10131.3	10424.5	14769.5	13662.8	12471.8	14745.8	14388.1	14388.1	13408.8	15734.7	14771	15449.9	15080.8	16610.1	12932.4	12108.3	11457.3	10640.2	10406.4	10420.4	10420.4	10829	10860.5	12132.2	12901.6	15334.8	11594.4	18412.9	20691.3
15		Faktor-faktor Yang Mempengaruhi Uang beredar	2.07386e+06	2.06648e+06	2.11208e+06	2.11602e+06	2.14323e+06	2.23114e+06	2.21759e+06	2.23646e+06	2.27495e+06	2.30885e+06	2.34781e+06	2.47121e+06	2.47121e+06	2.43668e+06	2.42019e+06	2.45136e+06	2.43448e+06	2.47529e+06	2.52278e+06	2.56456e+06	2.62135e+06	2.64333e+06	2.67779e+06	2.72954e+06	2.87722e+06	2.87722e+06	2.85713e+06	2.852e+06	2.91419e+06	2.92961e+06	2.99447e+06	3.05279e+06	3.05734e+06	3.09157e+06	3.12818e+06	3.16444e+06	3.20791e+06	3.30751e+06	3.30751e+06	3.26879e+06	3.28042e+06	3.32253e+06	3.36093e+06	3.4263e+06	3.41338e+06	3.50657e+06	3.50242e+06
16		Aktiva Luar negeri Bersih	714944	716296	726192	774153	734043	756588	761898	797383	824481	855406	847094	865121	865121	856854	885005	911389	957262	971294	970573	972976	977556	918902	913004	939668	912174	912174	934112	942112	926120	963364	971114	925568	936305	955709	975633	990455	989138	965442	965442	960233	937714	947362	940165	935590	833821	849697	879470
17		Tagihan Kepada Bukan Penduduk	861742	863557	874135	916371	881927	901564	910669	946869	977152	1.01023e+06	1.00861e+06	1.03309e+06	1.03309e+06	1.00255e+06	1.02402e+06	1.05677e+06	1.10063e+06	1.12091e+06	1.12851e+06	1.15873e+06	1.17825e+06	1.12976e+06	1.12266e+06	1.15518e+06	1.13495e+06	1.13495e+06	1.1563e+06	1.16655e+06	1.15144e+06	1.1887e+06	1.20259e+06	1.15573e+06	1.17199e+06	1.19323e+06	1.2158e+06	1.26926e+06	1.27424e+06	1.2707e+06	1.2707e+06	1.26449e+06	1.24447e+06	1.26201e+06	1.26862e+06	1.26018e+06	1.16305e+06	1.20306e+06	1.25055e+06
18		Kewajiban Kepada Bukan Penduduk	146798	147262	147942	142218	147884	144977	148771	149487	152671	154823	161518	167964	167964	145698	139018	145384	143363	149617	157936	185751	200699	210862	209658	215511	222777	222777	222186	224433	225325	225331	231473	230162	235685	237521	240167	278807	285107	305259	305259	304257	306754	314650	328458	324586	329231	353366	371079
19		Aktiva Dalam Negeri Bersih	1.35892e+06	1.35019e+06	1.38589e+06	1.34187e+06	1.40919e+06	1.47456e+06	1.45569e+06	1.43908e+06	1.45047e+06	1.45344e+06	1.50071e+06	1.60608e+06	1.60608e+06	1.57983e+06	1.53519e+06	1.53997e+06	1.47722e+06	1.50399e+06	1.55221e+06	1.59158e+06	1.64379e+06	1.72443e+06	1.76478e+06	1.78987e+06	1.96505e+06	1.96505e+06	1.92301e+06	1.90989e+06	1.98807e+06	1.96625e+06	2.02336e+06	2.12722e+06	2.12103e+06	2.13586e+06	2.15255e+06	2.17399e+06	2.21877e+06	2.34207e+06	2.34207e+06	2.30856e+06	2.34271e+06	2.37517e+06	2.42076e+06	2.49071e+06	2.57956e+06	2.65688e+06	2.62295e+06
20		Tagihan Bersih kepada Pemerintah Pusat	393847	370724	370121	314885	294292	304728	290089	264299	283694	293481	299613	368717	368717	355797	310741	318001	252127	223667	216791	216081	214449	237643	257584	244644	351177	351177	322216	296137	297108	243123	240053	284331	279040	271398	298897	285784	313325	389826	389826	378366	361337	366902	341302	322822	330871	377080	340332
21		Tagihan Kepada Pemerintah Pusat	547457	540740	540697	525924	531309	522552	515995	521235	523138	518009	525104	514143	514143	512544	510331	514240	506205	509284	507854	499221	499815	513885	515065	525534	515795	515795	510617	524611	521840	532103	534394	541389	541185	542430	541455	543060	537380	530898	530898	531819	534141	538981	539986	542660	543838	560029	564043
22		Kewajiban Kepada Pemerintah Pusat	153611	170016	170576	211039	237018	217824	225907	256935	239444	224528	225492	145426	145426	156746	199589	196239	254079	285616	291063	283140	285367	276242	257480	280890	164618	164618	188401	228474	224732	288980	294340	257058	262145	271031	242558	257276	224056	141072	141072	153453	172804	172079	198684	219837	212967	182949	223711
23		Tagihan Kepada sektor lainnya	1.53063e+06	1.56208e+06	1.59114e+06	1.61724e+06	1.66094e+06	1.72129e+06	1.73122e+06	1.77436e+06	1.79595e+06	1.80823e+06	1.8428e+06	1.91002e+06	1.91002e+06	1.881e+06	1.91705e+06	1.96449e+06	1.99331e+06	2.04501e+06	2.10914e+06	2.14051e+06	2.20555e+06	2249588	2.28342e+06	2.33781e+06	2.38382e+06	2.38382e+06	2.37591e+06	2.40461e+06	2.46572e+06	2.52127e+06	2.58824e+06	2.65005e+06	2.66472e+06	2.69317e+06	2.75454e+06	2.7878e+06	2.83007e+06	2.91745e+06	2.91745e+06	2.89424e+06	2.92488e+06	2.97387e+06	3.02803e+06	3.10934e+06	3180790	3.23559e+06	3.2859e+06
24		Tagihan Kepada Lembaga keuangan Lainnya	102561	105124	112432	120870	110428	111523	111499	114470	113467	114149	118079	124852	124852	121824	127578	143475	140418	145722	147298	151724	153061	153928	155813	160481	161444	161444	167930	173804	170728	174827	177733	173718	170630	168210	168697	170279	168895	174952	174952	171978	183450	184127	185849	194762	197895	200918	203690
25		Pinjaman yang Diberikan 2)	73213.1	73590.5	79909.1	86785.5	79588.2	80058	79257	81459.2	81001.6	80311.9	82856.3	88482.8	88482.8	85355.1	89396.6	104301	101140	105309	107095	110691	112522	115497	115782	119745	123488	123488	128927	135255	131954	135112	136289	131523	124884	127577	128124	130021	128297	132531	132531	131470	139970	141864	143814	151536	155649	158608	161112
26		Tagihan Lainnya	29348	31533.2	32522.5	34084.1	30840.1	31464.8	32241.8	33010.5	32465	33836.9	35223	36369.3	36369.3	36469	38181.1	39173.4	39277.5	40413.7	40203.7	41032.9	40539.3	38430.3	40031.3	40736.1	37956.1	37956.1	39002.7	38548.5	38773.9	39715.2	41443.8	42195.5	45745.7	40632.8	40572.8	40257.8	40597.9	42421.6	42421.6	40508	43479.1	42263.2	42034.3	43225.9	42246	42310	42577.4
27		Tagihan Kepada Pemerintah Daerah	1757.84	1173.33	1238.54	1374.01	1251.82	1214.08	1338.2	1305.98	1339.87	1304.93	1342.41	1593.59	1593.59	1518.84	1514.35	1498.27	5018.73	1009.1	953.36	951.95	963.17	916.73	935.38	997.23	1409.86	1409.86	978.68	1440.11	1438.72	1402.51	1367.1	1418.69	1604.31	1805.38	1979.95	2184.85	2367.38	2789.64	2789.64	2359.91	2780.55	2930.95	3162.06	3321.15	3542.5	3710.8	3856.21
28		Pinjaman yang Diberikan 2)	1757.8	1173.28	1238.5	1373.97	1251.78	1214.04	1338.16	1303.88	1337.74	1302.84	1340.2	1593.52	1593.52	1517.08	1513.31	1497.44	5017.95	999.1	952.58	951.94	963.16	916.72	930.3	992.11	1404.81	1404.81	973.6	1434.99	1433.67	1397.43	1361.9	1418.68	1594.56	1795.63	1970.2	2175.09	2357.63	2779.89	2779.89	2350.16	2770.81	2921.33	3131.49	3290.58	3511.93	3682.71	3828.13
29		Tagihan Lainnya	0.04	0.04	0.04	0.04	0.04	0.04	0.04	2.1	2.13	2.1	2.22	0.07	0.07	1.76	1.05	0.83	0.77	10	0.78	0.02	0.02	0.02	5.08	5.12	5.04	5.04	5.07	5.12	5.04	5.08	5.2	0.01	9.75	9.75	9.75	9.75	9.75	9.75	9.75	9.75	9.74	9.62	30.57	30.57	30.57	28.08	28.08
30		Tagihan Kepada Perusahaan Bukan keuangan BUMN	74013.5	75271.4	79813.2	82424.1	87733.6	97067.2	95914.3	97360.7	97679.1	94131.7	96907	99368.9	99368.9	95471.8	97027.3	91979.5	85837.5	88475.2	96052.4	99402.4	105055	105744	101958	108296	102594	102594	104833	94820.1	108409	118085	123511	116929	117307	120680	116429	113968	157969	158383	158383	166767	163916	167033	180698	180050	181353	180893	184270
31		Pinjaman yang Diberikan 2)	64819	65003	70282.9	73593.5	78698.9	88636.2	86312.4	88375	88688.2	86126.1	88908.7	91064.1	91064.1	87171	88737.4	83680.6	77741.9	79560.6	85722.3	88347	92050.9	93571.5	91067.5	96524	89997.5	89997.5	92944.3	82445.4	93547.4	102457	108184	101552	101368	106099	101727	100130	143308	143506	143506	151264	148192	151807	168083	164915	166016	165465	168264
32		Tagihan Lainnya	9194.48	10268.4	9530.3	8830.59	9034.68	8431.06	9601.97	8985.7	8990.9	8005.67	7998.31	8304.86	8304.86	8300.8	8289.97	8298.94	8095.58	8914.61	10330	11055.4	13004.1	12172.7	10890.3	11771.9	12596.1	12596.1	11889	12374.7	14861.1	15628.8	15326.5	15377	15938.9	14580.9	14702.4	13837.8	14660.8	14876.8	14876.8	15502.7	15724.2	15225.7	12615	15135.6	15337.6	15428.3	16006.4
33		Tagihan Kepada Sektor Swasta	1.3523e+06	1.38051e+06	1.39766e+06	1.41257e+06	1.46153e+06	1.51148e+06	1.52247e+06	1.56123e+06	1.58347e+06	1.59864e+06	1.62647e+06	1.68421e+06	1.68421e+06	1.66219e+06	1.69093e+06	1.72754e+06	1.76203e+06	1.8098e+06	1.86483e+06	1.88844e+06	1.94648e+06	1.989e+06	2.02472e+06	2.06804e+06	2.11838e+06	2.11838e+06	2.10217e+06	2.13454e+06	2.18515e+06	2.22696e+06	2.28563e+06	2.35799e+06	2.37518e+06	2.40248e+06	2.46743e+06	2.50137e+06	2.50083e+06	2.58133e+06	2.58133e+06	2.55313e+06	2.57473e+06	2.61978e+06	2.65832e+06	2.7312e+06	2.798e+06	2.85007e+06	2.89409e+06
34		Pinjaman yang Diberikan 2)	1.28435e+06	1.30786e+06	1.32399e+06	1.34556e+06	1.39142e+06	1.4388e+06	1.45241e+06	1.49099e+06	1.51034e+06	1.52952e+06	1.5556e+06	1.60681e+06	1.60681e+06	1.58928e+06	1.61435e+06	1.64533e+06	1.68187e+06	1.72642e+06	1.77948e+06	1.7967e+06	1.84939e+06	1.89166e+06	1.92144e+06	1.95678e+06	2.00922e+06	2.00922e+06	1.99307e+06	2.01716e+06	2.0732e+06	2.11313e+06	2.17466e+06	2.24904e+06	2.27449e+06	2.30742e+06	2.35614e+06	2.38648e+06	2.39082e+06	2.46299e+06	2.46299e+06	2.43673e+06	2.46178e+06	2.5083e+06	2.54549e+06	2.6053e+06	2.67382e+06	2.73427e+06	2.77351e+06
35		Tagihan Lainnya	67940.9	72650.9	73668.3	67011.4	70107.6	72683	70053.9	70236.2	73132.6	69121.5	70870.8	77398.4	77398.4	72907.4	76582.1	82206.6	80158.4	83382.5	85350.1	91735	97083.1	97335.3	103276	111260	109160	109160	109098	117387	111948	113826	110969	108943	100687	95059.6	111295	114894	110014	118339	118339	116401	112945	111485	112834	125903	124182	115798	120571
36		Simpanan dan Surat Berharga yang tidak termasuk Uang Beredar	-55945.6	-53635.2	-52631.7	-51650.1	-57041.9	-59135.8	-67825.2	-72194.1	-75331.9	-81737.4	-92317.5	-113547	-113547	-104184	-103664	-131977	-145711	-156016	-158245	-163623	-162071	-167532	-172521	-177701	-186990	-186990	-184261	-184218	-186299	-188392	-192876	-201571	-206443	-205578	-227964	-217704	-227331	-242014	-242014	-234448	-228686	-227791	-226503	-226830	-237858	-235726	-234315
37		Simpanan	-54267.8	-52035.2	-51064.6	-50302.2	-55795.7	-57862.5	-66570.6	-70789.4	-73977.4	-80392.5	-89760.5	-110905	-110905	-101436	-101471	-129785	-142226	-153686	-155585	-161337	-160401	-165799	-170842	-176099	-183950	-183950	-181332	-181321	-183231	-185556	-190189	-198573	-203482	-202483	-225167	-212844	-221822	-235073	-235073	-228002	-222184	-221521	-221182	-221733	-227293	-232838	-231601
38		Surat Berharga	-1677.77	-1600.06	-1567.13	-1347.88	-1246.26	-1273.32	-1254.52	-1404.66	-1354.5	-1344.87	-2556.99	-2642.04	-2642.04	-2748.27	-2193.62	-2192.17	-3485.16	-2329.67	-2660.32	-2286.32	-1670.31	-1733	-1679.73	-1602.8	-3040.22	-3040.22	-2928.83	-2897.18	-3067.53	-2835.77	-2686.88	-2998.17	-2960.44	-3095.4	-2796.77	-4859.77	-5509.4	-6940.34	-6940.34	-6446.02	-6501.89	-6270.34	-5321.3	-5097.2	-10564.8	-2888.19	-2713.58
39		Kewajiban Lainnya kepada Lembaga Keuangan	-15056.6	-11575	-10929.6	-14035	-15351.3	-17035.7	-17972.5	-17786.7	-19661.9	-17425.9	-17272.5	-19193.6	-19193.6	-22684.5	-22686.3	-24395.5	-23346.9	-31396.2	-35512.7	-26884.9	-24483.9	-27628.9	-29398.3	-23790.5	-27220.8	-27220.8	-26058.2	-24222.5	-26017.3	-24991	-27061.5	-29754.8	-31676.2	-32899.1	-32739.4	-33792.9	-33776.1	-34333.3	-34333.3	-33882.6	-34762.2	-37206.4	-37354.5	-37066.1	-37579.8	-39690.8	-41401.6
40		Saham dan Modal lainnya	-367324	-366842	-358036	-360687	-358235	-358548	-368484	-379141	-394516	-404777	-404312	-418454	-418454	-431970	-433855	-436702	-442814	-432873	-450912	-451907	-475814	-486262	-514003	-531198	-525849	-525849	-552060	-573645	-565851	-574451	-580555	-597796	-623880	-635421	-662722	-671221	-687432	-706644	-706644	-718930	-717569	-722548	-722109	-707722	-693487	-722273	-766307
41		Lainnya Bersih 3)	-127233	-150562	-153773	-163878	-115414	-116738	-111334	-130463	-139665	-144330	-127797	-121460	-121460	-98136.6	-132396	-149448	-156345	-144397	-129048	-122601	-113845	-81378.4	-60302.3	-59896.4	-29895.5	-29895.5	-12736.1	-8767.29	3412.01	-10317.2	-4444.19	21955.5	39270.2	45186.4	22536.3	23119.9	23918.2	17778.4	17778.4	23214.6	37511.8	21937	37399.2	30173.5	36822.4	41894	38740.6
1) Sejak periode data Januari 2012 dilakukan perluasan cakupan data BPR melalui penambahan BPR Syariah 2) Termasuk Bunga Pinjaman 3) Termasuk derivatif keuangan
1) Sejak periode data Januari 2012 dilakukan perluasan cakupan data BPR melalui penambahan BPR Syariah 2) Termasuk Bunga Pinjaman 3) Termasuk derivatif keuangan
[truncated: 112 more columns]

## Sheet: External Sector
V.1. INDONESIA'S BALANCE OF PAYMENTS : SUMMARY ¹
(Millions of USD)
		KETERANGAN	2010					2011						2012					2013					2014					2015					2016					2017					2018					2019
			Q1	Q2	Q3	Q4		Q1	Q2	Q3	Q4			Q1	Q2	Q3	Q4		Q1	Q2	Q3	Q4		Q1	Q2	Q3	Q4		Q1	Q2	Q3	Q4		Q1	Q2	Q3	Q4		Q1	Q2	Q3	Q4		Q1	Q2	Q3	Q4		Q1
1		I. Transaksi Berjalan	1890.52	1341.57	1042.63	869.57	5144.29	2946.69	273.33	766.36	-2301.3		1685.08	-3191.52	-8149.38	-5264.73	-7812.49	-24418.1	-6007.36	-10125.6	-8640.3	-4336.15	-29109.5	-4926.67	-9584.75	-7037.42	-5961.02	-27509.9	-4313.58	-4278.55	-4223.68	-4702.93	-17518.7	-4634.01	-5570.15	-4950.99	-1797.11	-16952.3	-2023.42	-4368.85	-4236.59	-5566.78	-16195.6	-4937.47	-7784.17	-8380.29	-9531.19	-30633.1	-6550.26
2		A. Barang	7297.5	6732.9	7718.73	9253.52	31002.7	8696.08	9174.8	9704.21	6249.92		33825	3967.79	789.46	3138.43	783.83	8679.52	1602.06	-556.48	84.77	4702.89	5833.23	3349.64	-375.16	1560.11	2447.98	6982.57	3198.15	4370.74	4247.75	2231.94	14048.6	2597.68	3732.89	3892.05	5095.37	15318	5635.08	4834.84	5258.49	3085.52	18813.9	2323.62	311.86	-369.5	-2494.28	-228.3	1269.03
3		- Ekspor, fob	33169.6	35461.1	37613.5	43721.6	149966	43325.3	49451.8	49935.1	48396.6		191109	48068.8	47252.2	45260.6	46764.9	187346	44945.1	45243.8	43823.9	48076.4	182089	43937.2	44504.6	43605.8	43245.3	175293	37962.4	39931.4	36192.5	35038.2	149124	33041.7	36287.1	34898.1	40242.9	144470	40763.3	39167.2	43391.9	45560.1	168883	44374.7	43739.8	47706.9	44903.6	180725	41212.7
4		- Impor, fob	-25872.1	-28728.2	-29894.8	-34468.1	-118963	-34629.3	-40276.9	-40230.8	-42146.6		-157284	-44101	-46462.8	-42122.1	-45981.1	-178667	-43343	-45800.3	-43739.2	-43373.6	-176256	-40587.5	-44879.7	-42045.7	-40797.3	-168310	-34764.2	-35560.6	-31944.7	-32806.3	-135076	-30444	-32554.2	-31006	-35147.5	-129152	-35128.2	-34332.3	-38133.4	-42474.6	-150069	-42051.1	-43427.9	-48076.4	-47397.8	-180953	-39943.7
5		1. Barang Dagangan Umum	7120.68	6319.6	7541.22	9001.14	29982.6	8468.55	8702.8	9383.62	5660.4		32215.4	3473.88	357.24	2452.62	427.18	6710.91	1249.82	-842.38	-491.3	4152.53	4068.67	2832.08	-703.33	1192.21	2153.07	5474.03	2826.02	4055.61	4154.12	2283.27	13319	2302.45	3501.41	3674.97	5265.56	14744.4	5470.15	4574.79	5042.35	2827.58	17914.9	2020.92	493.67	-71.65	-2661.75	-218.81	773.17
6		- Ekspor	32979.6	35031	37412.9	43442.9	148866	43084.5	48964.7	49605.1	47777.9		189432	47565.9	46810.7	44563.3	46397.3	185337	44584.2	44950.4	43241.3	47518.1	180294	43413.6	44171.1	43231.6	42943.7	173760	37586	39612.3	35834.5	34691.9	147725	32703	35983.3	34561.2	39857.1	143105	40439	38811.4	42823.8	44927.5	167002	43748.9	43243.7	47235.3	44474.8	178703	40403.4
7		- Impor	-25858.9	-28711.4	-29871.7	-34441.8	-118884	-34615.9	-40261.9	-40221.5	-42117.5		-157217	-44092.1	-46453.4	-42110.7	-45970.2	-178626	-43334.4	-45792.8	-43732.6	-43365.6	-176225	-40581.5	-44874.4	-42039.4	-40790.7	-168286	-34759.9	-35556.7	-31680.4	-32408.6	-134406	-30400.5	-32481.9	-30886.2	-34591.6	-128360	-34968.8	-34236.6	-37781.5	-42099.9	-149087	-41728	-42750	-47306.9	-47136.6	-178922	-39630.2
8		a. Nonmigas	5978.48	5352.91	6552.72	8866.16	26750.3	8103.36	10101.8	8974.94	5685.42		32865.5	4357.75	1513.06	3231.32	2847.72	11949.9	4104.67	1261.59	2134.81	6276.17	13777.2	5580.95	2474.85	4325.73	4922.12	17303.6	3946.84	5932.07	6157.85	2985.76	19022.5	3203.45	4938.07	5003.21	6371.29	19516	7647.47	6115.26	6323.24	5178.36	25264.3	4431.82	3239.61	3397.26	117.05	11185.8	2906.56
9		- Ekspor	26402.2	27884.7	30463.2	35457.8	120208	34275.3	39462.3	39397.3	38230.6		151366	37785.1	37706.1	36431.9	37842.7	149766	36111.2	37037.1	34703.7	38853.5	146706	35821.5	36656.7	35969.9	36559.8	145008	33068.4	34721.9	32037.5	30713.1	130541	29849	32753.4	31292.3	36293.8	130188	36479.5	35388	38958.4	40602.9	151429	39655.3	38798	42586	40049.2	161089	37373.7
10		- Impor	-20423.8	-22531.8	-23910.5	-26591.7	-93457.7	-26172	-29360.5	-30422.4	-32545.2		-118500	-33427.4	-36193	-33200.6	-34994.9	-137816	-32006.6	-35775.5	-32568.9	-32577.3	-132928	-30240.6	-34181.8	-31644.2	-31637.7	-127704	-29121.6	-28789.8	-25879.7	-27727.4	-111518	-26645.5	-27815.4	-26289.1	-29922.5	-110672	-28832	-29272.7	-32635.1	-35424.6	-126164	-35223.5	-35558.4	-39188.8	-39932.1	-149903	-34467.2
11		b. Migas	1142.2	966.7	988.49	134.98	3232.37	365.19	-1398.98	408.67	-25.02		-650.13	-883.87	-1155.82	-778.71	-2420.55	-5238.94	-2854.85	-2103.96	-2626.11	-2123.64	-9708.56	-2748.87	-3178.18	-3133.51	-2769.05	-11829.6	-1120.81	-1876.46	-2003.72	-702.49	-5703.49	-901	-1436.65	-1328.24	-1105.74	-4771.63	-2177.32	-1540.47	-1280.89	-2350.77	-7349.45	-2410.91	-2745.94	-3468.92	-2778.8	-11404.6	-2133.39
12		- Ekspor	6577.32	7146.26	6949.76	7985.12	28658.5	8809.14	9502.43	10207.8	9547.27		38066.7	9780.8	9104.58	8131.4	8554.65	35571.4	8472.99	7913.3	8537.52	8664.61	33588.4	7592.05	7514.43	7261.69	6383.9	28752.1	4517.52	4890.37	3796.99	3978.77	17183.7	2854.02	3229.9	3268.89	3563.33	12916.1	3959.53	3423.42	3865.46	4324.55	15573	4093.61	4445.64	4649.26	4425.68	17614.2	3029.71
13		- Impor	-5435.12	-6179.57	-5961.26	-7850.14	-25426.1	-8443.95	-10901.4	-9799.16	-9572.29		-38716.8	-10664.7	-10260.4	-8910.1	-10975.2	-40810.4	-11327.8	-10017.3	-11163.6	-10788.2	-43297	-10340.9	-10692.6	-10395.2	-9152.96	-40581.7	-5638.33	-6766.83	-5800.71	-4681.26	-22887.1	-3755.02	-4666.55	-4597.13	-4669.07	-17687.8	-6136.85	-4963.89	-5146.35	-6675.32	-22922.4	-6504.51	-7191.57	-8118.17	-7204.49	-29018.8	-5163.1
14		2. Barang Lainnya	176.83	413.3	177.51	252.38	1020.02	227.52	472	320.6	589.52		1609.64	493.92	432.22	685.82	356.65	1968.61	352.24	285.9	576.07	550.35	1764.56	517.56	328.17	367.9	294.91	1508.54	372.13	315.12	93.62	-51.33	729.54	295.23	231.47	217.09	-170.19	573.61	164.93	260.05	216.13	257.94	899.05	302.7	-181.81	-297.85	167.47	-9.49	495.86
15		- Ekspor	190.06	430.08	200.58	278.65	1099.37	240.86	487.02	329.93	618.63		1676.44	502.89	441.56	697.28	367.55	2009.29	360.83	293.39	582.66	558.35	1795.23	523.59	333.46	374.23	301.55	1532.83	376.44	319.11	357.94	346.34	1399.83	338.75	303.78	336.92	385.73	1365.18	324.29	355.76	568.09	632.64	1880.79	625.76	496.11	471.66	428.71	2022.25	809.32
16		- Impor	-13.24	-16.78	-23.06	-26.27	-79.35	-13.34	-15.01	-9.34	-29.12		-66.8	-8.98	-9.33	-11.47	-10.9	-40.67	-8.59	-7.49	-6.6	-8	-30.67	-6.03	-5.29	-6.33	-6.64	-24.29	-4.32	-3.98	-264.32	-397.67	-670.29	-43.52	-72.3	-119.83	-555.92	-791.57	-159.36	-95.71	-351.96	-374.7	-981.74	-323.06	-677.93	-769.51	-261.24	-2031.73	-313.46
17		B. Jasa - jasa	-2474.1	-2183.17	-2298.67	-2834.57	-9790.51	-1278.02	-3125.09	-2587.53	-2812.64		-9803.27	-2173.7	-2813.78	-2346.68	-3230.04	-10564.2	-2633.18	-3551.59	-2780.91	-3104.8	-12070.5	-2131.41	-2831.19	-2485.78	-2561.32	-10009.7	-1823.09	-2828.86	-2292.66	-1752.06	-8696.67	-1171.56	-2449.87	-1723.55	-1738.69	-7083.66	-1106.27	-2049.26	-2088.51	-2135.12	-7379.16	-1339.17	-1681.28	-1816.51	-1648.12	-6485.07	-1521.77
18		- Ekspor	3583.9	4196.25	4282.47	4607.88	16670.5	5106.45	4624.83	5451.7	6705.18		21888.2	5968.04	5895.22	5600.11	6196.87	23660.2	5702	5511.88	5644.16	6086.04	22944.1	5886.72	5720.68	5697.68	6225.84	23530.9	5574.02	5086.53	5407.98	6152.35	22220.9	5773	5307.92	5801.36	6441.26	23323.5	5947.53	5725.26	6614.4	7040.47	25327.7	7965.21	7055.92	8182.28	8003.45	31206.8	7498.64
19		- Impor	-6057.99	-6379.42	-6581.14	-7442.45	-26461	-6384.47	-7749.92	-8039.22	-9517.82		-31691.4	-8141.74	-8709	-7946.78	-9426.91	-34224.4	-8335.18	-9063.47	-8425.07	-9190.84	-35014.6	-8018.13	-8551.87	-8183.46	-8787.16	-33540.6	-7397.11	-7915.4	-7700.64	-7904.41	-30917.5	-6944.56	-7757.79	-7524.91	-8179.95	-30407.2	-7053.8	-7774.52	-8702.91	-9175.59	-32706.8	-9304.38	-8737.19	-9998.79	-9651.56	-37691.9	-9020.41
20		C. Pendapatan Primer	-4012.83	-4306.46	-5528.76	-6850.11	-20698.2	-5500.79	-6735.89	-7395.42	-6915.06		-26547.2	-6015.94	-7049.17	-6916.59	-6646.13	-26627.8	-6052.37	-7020.1	-6805.84	-7172.04	-27050.3	-7230.11	-7912.55	-7315.6	-7244.35	-29702.6	-7116.36	-7246.08	-7451.91	-6564.78	-28379.1	-7290.7	-7969.61	-8123.78	-6262.93	-29647	-7677.62	-8146.54	-8554.32	-7752.09	-32130.6	-7365.53	-8047.26	-7971.85	-7430.51	-30815.2	-8128.48
21		- Penerimaan	455.13	454.2	529.55	495	1933.88	592.97	657.58	669.42	661.15		2581.12	780.08	675.35	599.55	594.65	2649.63	857.68	602.99	474.69	666.41	2601.77	390.85	680.95	634.21	423.6	2129.61	467.77	722.47	705.34	926.11	2821.7	712.68	860.83	1176.61	1298.34	4048.45	1189.1	1374.75	1403.38	1607.7	5574.92	2041.62	2533.85	1765.75	2960.61	9301.83	1434.86
22		- Pembayaran	-4467.96	-4760.66	-6058.31	-7345.1	-22632	-6093.76	-7393.48	-8064.84	-7576.2		-29128.3	-6796.02	-7724.52	-7516.14	-7240.78	-29277.5	-6910.05	-7623.1	-7280.53	-7838.45	-29652.1	-7620.96	-8593.5	-7949.81	-7667.95	-31832.2	-7584.14	-7968.55	-8157.25	-7490.89	-31200.8	-8003.38	-8830.44	-9300.39	-7561.27	-33695.5	-8866.72	-9521.28	-9957.7	-9359.79	-37705.5	-9407.14	-10581.1	-9737.61	-10391.1	-40117	-9563.34
23		D. Pendapatan Sekunder	1079.94	1098.3	1151.33	1300.73	4630.3	1029.42	959.51	1045.1	1176.48		4210.51	1030.33	924.11	860.1	1279.84	4094.38	1076.14	1002.52	861.68	1237.81	4178.15	1085.21	1534.15	1203.84	1396.67	5219.87	1427.72	1425.66	1273.14	1381.97	5508.49	1230.57	1116.45	1004.29	1109.14	4460.44	1125.4	992.11	1147.76	1234.91	4500.18	1443.61	1632.5	1777.58	2041.72	6895.41	1830.96
24		- Penerimaan	1815.07	1815.93	1883.44	2056.8	7571.25	1829.59	1840.59	1908.08	2057.36		7635.63	1908.99	1908.39	1962.39	2286.97	8066.75	2037.77	2059.56	2036.15	2374.82	8508.3	2084.44	2504.5	2305.83	2478.77	9373.54	2521.23	2645.39	2539.7	2655.27	10361.6	2447.46	2539.78	2372.69	2471.73	9831.66	2342.74	2489.11	2521.33	2613.52	9966.7	2865.39	3128.32	3005.3	3221.3	12220.3	2982.87
25		- Pembayaran	-735.13	-717.64	-732.11	-756.08	-2940.95	-800.17	-881.08	-862.98	-880.88		-3425.12	-878.67	-984.29	-1102.28	-1007.13	-3972.37	-961.63	-1057.04	-1174.47	-1137.01	-4330.15	-999.23	-970.35	-1101.99	-1082.11	-4153.67	-1093.5	-1219.73	-1266.56	-1273.3	-4853.09	-1216.89	-1423.33	-1368.4	-1362.59	-5371.22	-1217.34	-1497	-1373.57	-1378.61	-5466.52	-1421.78	-1495.81	-1227.72	-1179.57	-5324.89	-1151.91
26		II. Transaksi Modal	18.3	2.04	3.83	25.67	49.85	0.64	4.44	5.08	22.73		32.89	2.46	5.58	7.38	35.14	50.57	1.25	7.11	4.74	32.19	45.29	1.23	7.21	3.25	14.87	26.57	0.93	0.29	1.67	13.75	16.63	0.63	5.5	5.84	28.75	40.71	0.09	4.65	19.04	22.41	46.2	57.92	2.44	7.67	29.12	97.16	0.84
27		- Penerimaan	18.3	2.04	3.83	25.67	49.85	0.64	4.44	5.08	22.73		32.89	2.46	5.58	7.38	35.14	50.57	1.25	7.11	4.74	32.19	45.29	1.23	7.21	3.25	14.87	26.57	0.93	0.29	1.67	13.75	16.63	0.63	5.5	5.84	28.75	40.71	0.09	4.65	19.04	22.41	46.2	57.92	2.44	7.67	29.12	97.16	0.84
28		- Pembayaran	-	-	-	-	-	-	-	-	-		-	-	-	-	-	-	-	-	-	-	-	-	-	-	-	-	-	-	-	-	-	-	-	-	-	-	-	-	-	-	-	-	-	-	-	-	-
29		III. Transaksi Finansial ²	5569.27	3734.41	7404.25	9768.2	26476.1	4763.82	11579	-9461.28	6721.75		13603.3	2120.03	4998.35	5818.33	11921.4	24858.1	35.46	8689.47	4568.5	8632.15	21925.6	6462.77	14345.3	14568.8	9539.17	44916.1	5610.69	1998.35	60.2	9173.86	16843.1	4418.57	7101.69	10058.9	7726.43	29305.6	6652.03	5343.76	9578.53	7111.52	28685.8	2135.86	3110.7	4000.78	15874.7	25122	9875.23
30		- Aset	-4160.52	-510.27	-4341.85	1718.42	-7294.22	-4103.18	-1214.74	-11590.3	454.77		-16453.5	-5651.65	-3910.84	-2868.44	-5540.34	-17971.3	-9700.5	1778.61	-4940.81	-2604.36	-15467	-5392.56	-2960.29	-3786.42	1353.06	-10786.2	-8293.86	-9155.37	-3707.54	-331.87	-21488.7	-658.84	-4767.84	3085.8	18260.8	15919.9	-4283.62	-7808.48	-4002.32	-2315.28	-18409.7	-6315.78	-3109.12	-7545.9	-2215.04	-19185.8	-6829.12
31		- Kewajiban	9729.79	4244.68	11746.1	8049.77	33770.3	8867.01	12793.8	2129.03	6266.97		30056.8	7771.68	8909.19	8686.77	17461.7	42829.3	9735.96	6910.85	9509.31	11236.5	37392.6	11855.3	17305.6	18355.2	8186.11	55702.3	13904.5	11153.7	3767.75	9505.74	38331.8	5077.42	11869.5	6973.14	-10534.4	13385.7	10935.6	13152.2	13580.9	9426.8	47095.6	8451.64	6219.82	11546.7	18089.7	44307.9	16704.3
32		1. Investasi Langsung	2555.9	2367.57	1763.93	4418.93	11106.3	3781.76	2507.28	2118.92	3120.44		11528.4	1550.34	3652.59	4451.93	4061.37	13716.2	3261.15	3323.23	5415.11	170.56	12170.1	2011.9	4245	5795.52	2680.78	14733.2	2319.29	3982.45	1607.66	2795.09	10704.5	2827.06	3173.65	6594.3	3540.9	16135.9	2645.92	4469.12	6967.51	4419.49	18502	4737.06	2423.56	4495.38	854.61	12510.6	5906.58
33		a. Aset	-998.72	-1059.11	-1419.97	-707.88	-4185.68	-2345.28	-3049.07	-1813.14	-1829.05		-9036.54	-1842.81	-1106.39	-2264.75	-2270.61	-7484.55	-2028.29	-2218.26	-1779.81	-5085.33	-11111.7	-2883.04	-2406.98	-2226.22	-2871.3	-10387.5	-3392.44	-3275.81	-1265.66	-1140.74	-9074.65	-370.36	-1371.5	465.75	12870.3	11594.2	-374.09	241.58	-1129.35	-746.42	-2008.27	-679.17	-1701.2	-2306.31	-1712.54	-6399.22	-826.25
34		b. Kewajiban	3554.61	3426.69	3183.9	5126.81	15292	6127.04	5556.35	3932.06	4949.48		20564.9	3393.16	4758.98	6716.67	6331.97	21200.8	5289.44	5541.49	7194.92	5255.89	23281.7	4894.94	6651.97	8021.74	5552.08	25120.7	5711.73	7258.25	2873.32	3935.83	19779.1	3197.42	4545.15	6128.55	-9329.41	4541.71	3020.01	4227.53	8096.86	5165.91	20510.3	5416.23	4124.76	6801.69	2567.15	18909.8	6732.83
35		2. Investasi Portofolio	6159.35	1088.67	4517.08	1436.89	13202	2919.99	5212.53	-4570.94	244.8		3806.37	2627.65	3873.13	2515.73	189.91	9206.43	3820.48	3793.2	1512.94	1745.99	10872.6	8729.96	8046.24	7408.86	1881.57	26066.6	8508.53	5528.46	-2187.61	4333.3	16182.7	4437.88	8303.74	6562.88	-308.91	18995.6	6536.1	8126.29	3840.03	2556.59	21059	-1114.48	106.11	-135.34	10455.6	9311.91	5525.31
36		a. Aset	-409.34	-152.04	-1597.42	-352.51	-2511.3	-828.72	-508.32	90.69	56.91		-1189.45	-457.37	-185.13	30.64	-4855.17	-5467.02	-965.13	202.16	-669.53	159.73	-1272.76	465.44	-991.4	1299.03	1813.67	2586.74	24.32	-737.21	-682.99	127.45	-1268.43	-166.82	401.62	1937.63	45.63	2218.06	-1019.21	-223.02	-731.68	-1381.87	-3355.78	-1408.85	-1251.09	-1477.78	-1033.58	-5171.3	123.27
37		b. Kewajiban	6568.68	1240.71	6114.49	1789.41	15713.3	3748.71	5720.85	-4661.63	187.89		4995.82	3085.02	4058.26	2485.09	5045.08	14673.5	4785.61	3591.04	2182.46	1586.26	12145.4	8264.52	9037.64	6109.83	67.91	23479.9	8484.21	6265.67	-1504.62	4205.85	17451.1	4604.7	7902.12	4625.24	-354.54	16777.5	7555.31	8349.31	4571.71	3938.46	24414.8	294.37	1357.2	1342.44	11489.2	14483.2	5402.03
38		- Sektor publik	6555.7	997.1	4819.6	1153.66	13526.1	4382.91	2963.75	-4270.34	-2249.81		826.5	1304.19	1626.28	1889.46	4431.27	9251.2	1046.55	3088	3506.14	2616.57	10257.3	5917.13	2890.58	5298.46	1273.66	15379.8	6942	3808.36	907.97	5727.76	17386.1	4918.89	7212.57	3211.08	1492.11	16834.7	6436.7	4529.63	6106.67	4804.43	21877.4	2568.87	893.67	1231.82	4809.23	9503.59	3780.27
39		- Sektor swasta	12.98	243.61	1294.9	635.74	2187.22	-634.2	2757.1	-391.29	2437.7		4169.31	1780.83	2431.98	595.63	613.81	5422.25	3739.06	503.03	-1323.68	-1030.32	1888.1	2347.38	6147.06	811.37	-1205.75	8100.06	1542.21	2457.31	-2412.6	-1521.91	65.02	-314.19	689.55	1414.17	-1846.66	-57.13	1118.62	3819.68	-1534.96	-865.97	2537.37	-2274.51	463.53	110.62	6679.97	4979.62	1621.76
40		3. Derivatif Finansial	-74.36	-30.1	-56.05	66.12	-94.39	-70.17	-42.59	116.51	65.6		69.35	29.4	7.64	27.85	-51.9	12.99	-100.95	20.34	-235.21	-18.54	-334.36	-140.36	45.25	-20.13	-40.31	-155.55	92.88	-2.87	230.87	-300.92	19.96	-21.84	-24.68	-28.13	65.61	-9.05	-71.98	24.66	-11.61	-68.83	-127.77	60.14	12.04	90.92	-129.5	33.61	81.25
41		4. Investasi Lainnya	-3071.62	308.28	1179.29	3846.25	2262.2	-1867.76	3901.82	-7125.76	3290.92		-1800.78	-2087.37	-2535.02	-1177.18	7721.99	1922.42	-6945.22	1552.7	-2124.33	6734.13	-782.72	-4138.73	2008.85	1384.55	5017.12	4271.8	-5310.01	-7509.69	409.29	2346.39	-10064	-2824.52	-4351.02	-3070.11	4428.83	-5816.82	-2458.01	-7276.31	-1217.39	204.27	-10747.4	-1546.87	568.99	-450.18	4693.95	3265.9	-1637.91
42		a. Aset	-2764.04	551.78	-1959.64	2446.64	-1725.26	-1002.27	2303.14	-9977.11	1921.77		-6754.48	-3487.12	-2724.1	-698.04	1556.26	-5352.99	-6758.67	3691.43	-2513.25	2153.11	-3427.38	-3213.62	374.33	-2870.72	2283.17	-3426.84	-5130.61	-5371.31	-1954.94	644.72	-11812.1	-398.11	-3968.55	522.22	5343.52	1499.07	-3075.45	-7949.98	-2229.91	-231.92	-13487.2	-4417.88	-306.24	-4003.89	494.6	-8233.41	-6458.52
43		b. Kewajiban	-307.58	-243.5	3138.93	1399.61	3987.46	-865.48	1598.68	2851.35	1369.15		4953.69	1399.75	189.08	-479.14	6165.72	7275.42	-186.55	-2138.74	388.92	4581.02	2644.66	-925.11	1634.52	4255.27	2733.95	7698.63	-179.4	-2138.38	2364.23	1701.67	1748.12	-2426.41	-382.46	-3592.33	-914.68	-7315.88	617.44	673.67	1012.52	436.19	2739.81	2871.01	875.23	3553.72	4199.35	11499.3	4820.6
44		- Sektor publik	147.29	-879.3	1093.12	1394.93	1756.04	95.29	-1401.8	-711.87	-239.79		-2258.17	-220.32	-1637.52	-296.29	4607.44	2453.31	-206.74	-1996.9	439.8	388.2	-1375.64	-1534.48	-295.16	-612.66	-1766.29	-4208.6	-1143.89	-1366.46	1664.59	655.9	-189.86	-24.63	-1254.64	-1094.1	4.78	-2368.59	120.57	-923.47	47.53	-597.43	-1352.81	650.04	-1724.01	306.14	-215.3	-983.13	-766.79
45		- Sektor swasta	-454.86	635.8	2045.81	4.68	2231.42	-960.77	3000.48	3563.22	1608.94		7211.87	1620.07	1826.6	-182.85	1558.29	4822.11	20.19	-141.84	-50.87	4192.82	4020.31	609.37	1929.68	4867.93	4500.25	11907.2	964.49	-771.92	699.64	1045.77	1937.98	-2401.78	872.18	-2498.23	-919.46	-4947.29	496.87	1597.14	964.99	1033.62	4092.62	2220.97	2599.24	3247.58	4414.65	12482.4	5587.39
46		IV. Total (I + II + III)	7478.09	5078.02	8450.71	10663.4	31670.3	7711.15	11856.8	-8689.84	4443.18		15321.3	-1069.03	-3145.46	560.98	4144.01	490.5	-5970.64	-1429.07	-4067.06	4328.19	-7138.58	1537.33	4767.8	7534.64	3593.02	17432.8	1298.04	-2279.91	-4161.81	4484.68	-659.01	-214.81	1537.05	5113.79	5958.07	12394.1	4628.7	979.56	5360.98	1567.16	12536.4	-2743.69	-4671.03	-4371.84	6372.62	-5413.94	3325.81
47		V. Selisih Perhitungan Bersih	-857.37	342.53	-1495.84	683.52	-1327.16	-45.09	19.59	4730.24	-8169.42		-3464.68	35.38	334.65	273.34	-918.74	-275.38	-644.2	-1047.7	1421.83	83.92	-186.15	528.92	-471.12	-1059.22	-1182.78	-2184.2	5.1	-645.27	-403.54	604.66	-439.04	-71.96	624.92	594.47	-1452.67	-305.23	-114.5	-240.98	-1.6	-593.29	-950.36	-1110.94	362.28	-14.47	-954.23	-1717.35	-906.42
48		VI. Neraca Keseluruhan (IV + V)	6620.72	5420.55	6954.87	11347	30343.1	7666.06	11876.4	-3959.6	-3726.24		11856.6	-1033.66	-2810.81	834.32	3225.26	215.12	-6614.84	-2476.77	-2645.23	4412.11	-7324.73	2066.25	4296.69	6475.41	2410.25	15248.6	1303.14	-2925.18	-4565.35	5089.34	-1098.05	-286.77	2161.97	5708.26	4505.4	12088.9	4514.2	738.59	5359.38	973.87	11586	-3854.63	-4308.74	-4386.31	5418.39	-7131.28	2419.39
49		VII. Cadangan Devisa dan yang terkait ³	-6620.72	-5420.55	-6954.87	-11347	-30343.1	-7666.06	-11876.4	3959.6	3726.24		-11856.6	1033.66	2810.81	-834.32	-3225.26	-215.12	6614.84	2476.77	2645.23	-4412.11	7324.73	-2066.25	-4296.69	-6475.41	-2410.25	-15248.6	-1303.14	2925.18	4565.35	-5089.34	1098.05	286.77	-2161.97	-5708.26	-4505.4	-12088.9	-4514.2	-738.59	-5359.38	-973.87	-11586	3854.63	4308.74	4386.31	-5418.39	7131.28	-2419.39
50		A. Transaksi Cadangan Devisa	-6620.72	-5420.55	-6954.87	-11347	-30343.1	-7666.06	-11876.4	3959.6	3726.24		-11856.6	1033.66	2810.81	-834.32	-3225.26	-215.12	6614.84	2476.77	2645.23	-4412.11	7324.73	-2066.25	-4296.69	-6475.41	-2410.25	-15248.6	-1303.14	2925.18	4565.35	-5089.34	1098.05	286.77	-2161.97	-5708.26	-4505.4	-12088.9	-4514.2	-738.59	-5359.38	-973.87	-11586	3854.63	4308.74	4386.31	-5418.39	7131.28	-2419.39
51		B. Kredit dan Pinjaman IMF	-	-	-	-	-	-	-	-	-		-	-	-	-	-	-	-	-	-	-	-	-	-	-	-	-	-	-	-	-	-	-	-	-	-	-	-	-	-	-	-	-	-	-	-	-	-
52		C. Exceptional Financing	-	-	-	-	-	-	-	-	-		-	-	-	-	-	-	-	-	-	-	-	-	-	-	-	-	-	-	-	-	-	-	-	-	-	-	-	-	-	-	-	-	-	-	-	-	-
53		Memorandum:																						-	-	-	-
54		- Posisi Cadangan Devisa	71823.2	76321.2	86550.6	96206.8	96206.8	105709	119655	114503	110123		110123	110493	106502	110172	112781	112781	104800	98095.1	95675.3	99386.7	99386.7	102592	107678	111164	111862	111862	111554	108030	101720	105931	105931	107543	109789	115671	116362	116362	121806	123094	129402	130196	130196	126003	119839	114848	120654	120654	124539
55		Dalam Bulan Impor dan Pembayaran Utang Luar Negeri Pemerintah				7.56	7.56	7.85	8.23	7.38	6.74		6.74	6.4	5.96	6.12	6.15	6.15	5.73	5.38	5.2	5.47	5.47	5.73	6.05	6.31	6.45	6.45	6.64	6.77	6.75	7.39	7.39	7.72	8.02	8.5	8.42	8.42	8.57	8.58	8.6	8.27	8.27	7.63	6.9	6.27	6.43	6.43	6.69
56		- Transaksi Berjalan (% PDB)	1.08	0.71	0.52	0.44	0.67	1.42	0.12	0.32	-1.02		0.19	-1.4	-3.5	-2.24	-3.46	-2.65	-2.61	-4.24	-3.71	-2.05	-3.19	-2.33	-4.26	-3.01	-2.71	-3.09	-2.02	-1.96	-1.96	-2.2	-2.03	-2.14	-2.41	-2.03	-0.75	-1.82	-0.84	-1.73	-1.61	-2.16	-1.6	-1.91	-2.95	-3.19	-3.72	-2.94	-2.45
57		- Rasio Pembayaran Utang (%)					-						-
58		a.I. Rasio Pembayaran Utang Pemerintah & Otoritas Moneter (%)					-						-					-					-					-
Catatan: 1] Berdasarkan BPM6, namun penggunaan tanda "+" and "-" mengikuti BPM5 2] Tidak termasuk cadangan devisa dan yang terkait 3] Negatif berarti surplus dan positif berarti defisit
[truncated: 16 more columns]
